# Supplementary material for: Higher convergence of human-great ape enteric eukaryotic viromes in central African forest than in a European zoo: a One Health analysis
Source: Nat Commun. 2023 Jun 21;14:3674. doi: 10.1038/s41467-023-39455-9 (PMC10282056; doi:10.1038/s41467-023-39455-9)
Supplement: Supplementary file 5 — Supplementary Dataset 2 [file 41467_2023_39455_MOESM5_ESM.xlsx]

## Sheet: Adenoviridae contigs
Contigs	Group	contig length	number of reads	Blastn Best Hit_Scientific Name	Blastn Best Hit_Accession
15_1	CamHum	424	9	Human adenovirus D30	JN226755.1
15_2	CamHum	562	7	Human adenovirus D105	ON393913.1
18_1	CamHum	552	11	Human mastadenovirus D	KF268211.1
18_2	CamHum	713	8	Human adenovirus D62	JN162671.1
19_1	CamHum	242	6	Human adenovirus D99	KF268211.1
19_2	CamHum	401	5	Human adenovirus D13	AB583510.1
23_1	CamGor	949	12	Human adenovirus D105	ON393913.1
23_2	CamGor	399	6	Human adenovirus D60	HQ007053.1
24_1	CamGor	456	7	Human adenovirus D19	JQ326209.1
24_2	CamGor	496	5	Human adenovirus D62	JN162671.1
25_1	CamHum	660	12	Human adenovirus B21a	MN686206.1
25_2	CamHum	529	11	Human adenovirus B21a	MN686206.1
26_1	CamGor	416	7	Human adenovirus D46	AY875648.1
26_2	CamGor	392	5	Human mastadenovirus D	KX827426.1
27_1	CamGor	251	14	Gorilla gorilla adenovirus B7	HQ292614.1
27_2	CamGor	257	6	Simian adenovirus 27.2	FJ025928.1
29_1	CamHum	246	5	Human adenovirus D95	KF268206.1
29_2	CamHum	269	4	Human adenovirus D53	AB568098.1
30_1	CamHum	9432	22401	Human adenovirus D62	JN162671.1
30_2	CamHum	14133	14133	Human mastadenovirus D	MF416150.1
32_1	CamChim	375	18	Chimpanzee adenovirus Y25	NC_017825.1
32_2	CamChim	238	12	Human adenovirus E4	AP014853.1
34_1	CamChim	383	5	Human adenovirus D36	GQ384080.1
34_2	CamChim	409	4	Human adenovirus D44	AB583533.1
35_1	CamChim	2362	95	Simian adenovirus E25	AC_000011.1
35_2	CamChim	1576	60	Simian adenovirus E26	FJ025923.1
36_1	CamGor	792	10	Human adenovirus D106	ON393913.2
36_2	CamGor	472	10	Human adenovirus D51	JN226765.1
37_1	CamGor	565	10	Human mastadenovirus D	KF268201.1
37_2	CamGor	617	8	Human adenovirus D27	JN226753.1
41_1	CamGor	516	7	Human mastadenovirus D98	KF268332.1
41_2	CamGor	475	6	Human mastadenovirus D99	KF268211.1
42_1	CamHum	495	7	Human mastadenovirus D99	KF268211.1
42_2	CamHum	323	3	Human mastadenovirus D99	KF268211.1
43_1	CamHum	581	11	Human adenovirus D36	GQ384080.1
43_2	CamHum	760	9	Human adenovirus D45	JN226764.1
47_1	ZooGor	4335	266	Simian adenovirus E46	FJ025930.1
47_2	ZooGor	4163	260	Gorilla gorilla adenovirus B7	HQ292614.1
51_1	ZooChim	610	10	Simian adenovirus E24	AY530878.1
51_2	ZooChim	333	10	Simian adenovirus E39	FJ025924.1
54_1	ZooChim	2547	236	Simian adenovirus E25	AC_000011.1
54_2	ZooChim	2961	175	Simian adenovirus E25	AC_000011.1
56_1	ZooGor	703	12	Human mastadenovirus D84	MF416150.1
56_2	ZooGor	340	6	Human adenovirus D62	JN162671.1
57_1	ZooChim	623	15	Simian adenovirus 39	FJ025924.1
57_2	ZooChim	525	14	Simian adenovirus 39	FJ025924.1
60_1	ZooHum	712	12	Human mastadenovirus D99	KF268211.1
60_2	ZooHum	611	10	Human adenovirus D26	EF153474.1
63_1	ZooChim	391	6	Human adenovirus D10	AB695622.1
63_2	ZooChim	360	6	Human mastadenovirus D	KF268326.1
64_1	ZooChim	230	8	Chimpanzee adenovirus Y25	NC_017825.1
64_2	ZooChim	234	7	Simian adenovirus C40.2	FJ025926.1

## Sheet: Picornaviridae
Contig	Group	contig length	number of reads	Blastn Best Hit_Scientific Name	Blastn Best Hit_Accession
13_1	CamChim	493	593	Enterovirus J	KT581587.1
13_2	CamChim	450	417	Human enterovirus	MH933859.1
20_1	CamGor	597	299	Enterovirus D70	MT081378.1
20_2	CamGor	673	77	Enterovirus C99	MK689071.1
21_1	CamGor	808	3118	Enterovirus D70	D00820.1
21_2	CamGor	714	453	Enterovirus D70	MT081369.1
22_1	CamGor	502	230	Enterovirus D70	MT081378.1
22_2	CamGor	445	129	Enterovirus D70	MT081378.1
25_1	CamHum	373	118	Poliovirus 2	MT432100
25_2	CamHum	518	79	Poliovirus 2	JX275140.1
27_1	CamGor	580	79	Coxsackievirus A1	MG571859.1
32_4	CamChim	302	21	Enterovirus J	KT961657.1
32_7	CamChim	454	5	Poliovirus 2	KX162690.1
35_1	CamChim	491	457	Enterovirus J	KT581587.1
35_2	CamChim	583	327	Human enterovirus	MH933859.1
39_1	CamGor	1107	837	Enterovirus D94	EF107097.1
39_2	CamGor	405	3	Coxsackievirus A20	EF015020.1
4_1	CamHum	511	3025	Poliovirus 2	MT432101.1
4_2	CamHum	926	2723	Poliovirus 2	AF448783.1
5_1	CamGor	460	392	Enterovirus D70	DQ201177.1
5_2	CamGor	693	330	coxsackievirus A22	KC785530.1
7_1	CamChim	310	89	Human enterovirus	MH933859.1
