# Supplementary material for: Higher convergence of human-great ape enteric eukaryotic viromes in central African forest than in a European zoo: a One Health analysis
Source: Nat Commun. 2023 Jun 21;14:3674. doi: 10.1038/s41467-023-39455-9 (PMC10282056; doi:10.1038/s41467-023-39455-9)
Supplement: Supplementary file 6 — Source Data [file 41467_2023_39455_MOESM6_ESM.xlsx]

## Sheet: FIgure2
variable	Name	SampleID	Description	Site	Consistency	Species	Age	Sex	Group	value	ID	kingdom	order	family	genus	species	Host
Aichivirus B	X58	58	2017-MA-03	Captivity	NA	Human	Medium	M	ZooHum	0.609414	Aichivirus B	Viruses	Picornavirales	Picornaviridae	Kobuvirus	Aichivirus B	vertebrate
Aotine betaherpesvirus 1	X29	29	IC-013	Cameroun	Normal	Human	Old	M	CamHum	0.857282	Aotine betaherpesvirus 1	Viruses	Herpesvirales	Herpesviridae	Cytomegalovirus	Aotine betaherpesvirus 1	vertebrate
Bat dicibavirus	X27	27	DA-001	Cameroun	Normal	Gorilla	Old	F	CamGor	2.98097	Bat dicibavirus	Viruses	unknown	unknown	unknown	Bat dicibavirus	vertebrate
Bat dicibavirus	X39	39	DA-006	Cameroun	Normal	Gorilla	Old	M	CamGor	3.81745	Bat dicibavirus	Viruses	unknown	unknown	unknown	Bat dicibavirus	vertebrate
Bat dicibavirus	X22	22	EA-002	Cameroun	Normal	Gorilla	Old	F	CamGor	0.887106	Bat dicibavirus	Viruses	unknown	unknown	unknown	Bat dicibavirus	vertebrate
Bat dicibavirus	X23	23	EA-005	Cameroun	Normal	Gorilla	Medium	M	CamGor	3.6934	Bat dicibavirus	Viruses	unknown	unknown	unknown	Bat dicibavirus	vertebrate
Bat dicibavirus	X9	9	IC-001	Cameroun	Soft	Human	Medium	M	CamHum	4.53497	Bat dicibavirus	Viruses	unknown	unknown	unknown	Bat dicibavirus	vertebrate
Bocavirus gorilla_GBoV1_2009	X23	23	EA-005	Cameroun	Normal	Gorilla	Medium	M	CamGor	0.899169	Bocavirus gorilla_GBoV1_2009	Viruses	unknown	Parvoviridae	Bocaparvovirus	Primate bocaparvovirus 1	vertebrate
Bovine hokovirus 1	X46	46	2017-MA-01	Captivity	NA	Human	Medium	M	ZooHum	0.601228	Bovine hokovirus 1	Viruses	unknown	Parvoviridae	Tetraparvovirus	Ungulate tetraparvovirus 1	vertebrate
Bovine hokovirus 1	X59	59	2017-MA-06	Captivity	NA	Human	Old	M	ZooHum	0.624883	Bovine hokovirus 1	Viruses	unknown	Parvoviridae	Tetraparvovirus	Ungulate tetraparvovirus 1	vertebrate
Bufavirus-3	X34	34	FB-005	Cameroun	Hard	Chimpanzee	NA	NA	CamChim	4.62829	Bufavirus-3	Viruses	unknown	Parvoviridae	unknown	Bufavirus-3	vertebrate
Canine parvovirus	X34	34	FB-005	Cameroun	Hard	Chimpanzee	NA	NA	CamChim	1.45461	Canine parvovirus	Viruses	unknown	Parvoviridae	Protoparvovirus	Carnivore protoparvovirus 1	vertebrate
Chicken picobirnavirus	X47	47	2017-C-05	Captivity	Normal	Gorilla	Medium	M	ZooGor	1.73724	Chicken picobirnavirus	Viruses	unknown	Picobirnaviridae	Picobirnavirus	Chicken picobirnavirus	vertebrate
Chicken picobirnavirus	X28	28	IC-002	Cameroun	Normal	Human	Medium	M	CamHum	10.0555	Chicken picobirnavirus	Viruses	unknown	Picobirnaviridae	Picobirnavirus	Chicken picobirnavirus	vertebrate
Chimpanzee adenovirus Y25	X13	13	FB-004	Cameroun	Normal	Chimpanzee	NA	NA	CamChim	3.10133	Chimpanzee adenovirus Y25	Viruses	unknown	Adenoviridae	Mastadenovirus	Human mastadenovirus E	vertebrate
Chimpanzee adenovirus Y25	X30	30	IC-005	Cameroun	Normal	Human	Old	M	CamHum	0.909868	Chimpanzee adenovirus Y25	Viruses	unknown	Adenoviridae	Mastadenovirus	Human mastadenovirus E	vertebrate
Chimpanzee adenovirus Y25	X32	32	FB-006	Cameroun	Normal	Chimpanzee	NA	NA	CamChim	5.69054	Chimpanzee adenovirus Y25	Viruses	unknown	Adenoviridae	Mastadenovirus	Human mastadenovirus E	vertebrate
Chimpanzee adenovirus Y25	X35	35	FB-001	Cameroun	Normal	Chimpanzee	NA	NA	CamChim	39.7784	Chimpanzee adenovirus Y25	Viruses	unknown	Adenoviridae	Mastadenovirus	Human mastadenovirus E	vertebrate
Chimpanzee adenovirus Y25	X51	51	2017-B-05	Captivity	Soft	Chimpanzee	Old	M	ZooChim	2.228	Chimpanzee adenovirus Y25	Viruses	unknown	Adenoviridae	Mastadenovirus	Human mastadenovirus E	vertebrate
Chimpanzee adenovirus Y25	X7	7	FB-002	Cameroun	Normal	Chimpanzee	NA	NA	CamChim	1.07953	Chimpanzee adenovirus Y25	Viruses	unknown	Adenoviridae	Mastadenovirus	Human mastadenovirus E	vertebrate
Chimpanzee adenovirus Y25	X57	57	2017-B-01	Captivity	Soft	Chimpanzee	Old	M	ZooChim	1.49421	Chimpanzee adenovirus Y25	Viruses	unknown	Adenoviridae	Mastadenovirus	Human mastadenovirus E	vertebrate
Chimpanzee adenovirus Y25	X64	64	2017-B-06	Captivity	Soft	Chimpanzee	Medium	F	ZooChim	0.741146	Chimpanzee adenovirus Y25	Viruses	unknown	Adenoviridae	Mastadenovirus	Human mastadenovirus E	vertebrate
Chimpanzee adenovirus Y25	X54	54	2017-B-02	Captivity	Soft	Chimpanzee	Medium	F	ZooChim	49.2577	Chimpanzee adenovirus Y25	Viruses	unknown	Adenoviridae	Mastadenovirus	Human mastadenovirus E	vertebrate
Cimodo virus	X13	13	FB-004	Cameroun	Normal	Chimpanzee	NA	NA	CamChim	9.50528	Cimodo virus	Viruses	unknown	Reoviridae	unknown	Cimodo virus	vertebrate
Cimodo virus	X32	32	FB-006	Cameroun	Normal	Chimpanzee	NA	NA	CamChim	0.877075	Cimodo virus	Viruses	unknown	Reoviridae	unknown	Cimodo virus	vertebrate
Cimodo virus	X35	35	FB-001	Cameroun	Normal	Chimpanzee	NA	NA	CamChim	0.906466	Cimodo virus	Viruses	unknown	Reoviridae	unknown	Cimodo virus	vertebrate
Cosavirus A	X9	9	IC-001	Cameroun	Soft	Human	Medium	M	CamHum	2.21014	Cosavirus A	Viruses	Picornavirales	Picornaviridae	Cosavirus	Cosavirus A	vertebrate
Cosavirus D	X4	4	IC-007	Cameroun	Soft	Human	Young	M	CamHum	118.426	Cosavirus D	Viruses	Picornavirales	Picornaviridae	Cosavirus	Cosavirus D	vertebrate
Cosavirus D	X9	9	IC-001	Cameroun	Soft	Human	Medium	M	CamHum	912.654	Cosavirus D	Viruses	Picornavirales	Picornaviridae	Cosavirus	Cosavirus D	vertebrate
Cosavirus D	X12	12	JC-004	Cameroun	Normal	Human	Old	M	CamHum	0.563772	Cosavirus D	Viruses	Picornavirales	Picornaviridae	Cosavirus	Cosavirus D	vertebrate
Cosavirus E	X9	9	IC-001	Cameroun	Soft	Human	Medium	M	CamHum	474.827	Cosavirus E	Viruses	Picornavirales	Picornaviridae	Cosavirus	Cosavirus E	vertebrate
Cosavirus E	X4	4	IC-007	Cameroun	Soft	Human	Young	M	CamHum	109.231	Cosavirus E	Viruses	Picornavirales	Picornaviridae	Cosavirus	Cosavirus E	vertebrate
Cosavirus JMY-2014	X4	4	IC-007	Cameroun	Soft	Human	Young	M	CamHum	2.14933	Cosavirus JMY-2014	Viruses	Picornavirales	Picornaviridae	Cosavirus	Cosavirus JMY-2014	vertebrate
Coxsackievirus A2	X5	5	DA-009	Cameroun	Soft	Gorilla	Medium	M	CamGor	3.42037	Coxsackievirus A2	Viruses	Picornavirales	Picornaviridae	Enterovirus	Enterovirus A	vertebrate
Coxsackievirus B3	X5	5	DA-009	Cameroun	Soft	Gorilla	Medium	M	CamGor	1.76363	Coxsackievirus B3	Viruses	Picornavirales	Picornaviridae	Enterovirus	Enterovirus B	vertebrate
Cutavirus	X34	34	FB-005	Cameroun	Hard	Chimpanzee	NA	NA	CamChim	3.08553	Cutavirus	Viruses	unknown	Parvoviridae	Protoparvovirus	Primate protoparvovirus 3	vertebrate
Cynomolgus adenovirus 1	X12	12	JC-004	Cameroun	Normal	Human	Old	M	CamHum	2.03755	Cynomolgus adenovirus 1	Viruses	unknown	Adenoviridae	Mastadenovirus	Simian adenovirus B	vertebrate
Dendrolimus punctatus densovirus	X32	32	FB-006	Cameroun	Normal	Chimpanzee	NA	NA	CamChim	0.632282	Dendrolimus punctatus densovirus	Viruses	unknown	Parvoviridae	Iteradensovirus	Lepidopteran iteradensovirus 3	vertebrate
Dendrolimus punctatus densovirus	X34	34	FB-005	Cameroun	Hard	Chimpanzee	NA	NA	CamChim	8.43377	Dendrolimus punctatus densovirus	Viruses	unknown	Parvoviridae	Iteradensovirus	Lepidopteran iteradensovirus 3	vertebrate
Dendrolimus punctatus densovirus	X7	7	FB-002	Cameroun	Normal	Chimpanzee	NA	NA	CamChim	1.99298	Dendrolimus punctatus densovirus	Viruses	unknown	Parvoviridae	Iteradensovirus	Lepidopteran iteradensovirus 3	vertebrate
Dendrolimus punctatus densovirus	X13	13	FB-004	Cameroun	Normal	Chimpanzee	NA	NA	CamChim	2.72645	Dendrolimus punctatus densovirus	Viruses	unknown	Parvoviridae	Iteradensovirus	Lepidopteran iteradensovirus 3	vertebrate
Elephant endotheliotropic herpesvirus 4	X5	5	DA-009	Cameroun	Soft	Gorilla	Medium	M	CamGor	0.723374	Elephant endotheliotropic herpesvirus 4	Viruses	Herpesvirales	Herpesviridae	Proboscivirus	Elephant endotheliotropic herpesvirus 4	vertebrate
Enterovirus A	X13	13	FB-004	Cameroun	Normal	Chimpanzee	NA	NA	CamChim	0.808101	Enterovirus A	Viruses	Picornavirales	Picornaviridae	Enterovirus	Enterovirus A	vertebrate
Enterovirus C	X21	21	EA-004	Cameroun	Normal	Gorilla	Old	M	CamGor	1.50689	Enterovirus C	Viruses	Picornavirales	Picornaviridae	Enterovirus	Enterovirus C	vertebrate
Enterovirus C	X22	22	EA-002	Cameroun	Normal	Gorilla	Old	F	CamGor	1.4989	Enterovirus C	Viruses	Picornavirales	Picornaviridae	Enterovirus	Enterovirus C	vertebrate
Enterovirus C	X2	2	DA-007	Cameroun	Normal	Gorilla	Old	F	CamGor	1.28313	Enterovirus C	Viruses	Picornavirales	Picornaviridae	Enterovirus	Enterovirus C	vertebrate
Enterovirus C	X20	20	DA-003	Cameroun	Normal	Gorilla	Old	M	CamGor	0.659825	Enterovirus C	Viruses	Picornavirales	Picornaviridae	Enterovirus	Enterovirus C	vertebrate
Enterovirus C	X4	4	IC-007	Cameroun	Soft	Human	Young	M	CamHum	1200.45	Enterovirus C	Viruses	Picornavirales	Picornaviridae	Enterovirus	Enterovirus C	vertebrate
Enterovirus C	X25	25	IC-018	Cameroun	Soft	Human	Medium	F	CamHum	2.5751	Enterovirus C	Viruses	Picornavirales	Picornaviridae	Enterovirus	Enterovirus C	vertebrate
Enterovirus C	X5	5	DA-009	Cameroun	Soft	Gorilla	Medium	M	CamGor	11.5438	Enterovirus C	Viruses	Picornavirales	Picornaviridae	Enterovirus	Enterovirus C	vertebrate
Enterovirus D	X5	5	DA-009	Cameroun	Soft	Gorilla	Medium	M	CamGor	117.362	Enterovirus D	Viruses	Picornavirales	Picornaviridae	Enterovirus	Enterovirus D	vertebrate
Enterovirus D	X4	4	IC-007	Cameroun	Soft	Human	Young	M	CamHum	174.864	Enterovirus D	Viruses	Picornavirales	Picornaviridae	Enterovirus	Enterovirus D	vertebrate
Enterovirus D	X20	20	DA-003	Cameroun	Normal	Gorilla	Old	M	CamGor	5.77847	Enterovirus D	Viruses	Picornavirales	Picornaviridae	Enterovirus	Enterovirus D	vertebrate
Enterovirus D	X21	21	EA-004	Cameroun	Normal	Gorilla	Old	M	CamGor	106.872	Enterovirus D	Viruses	Picornavirales	Picornaviridae	Enterovirus	Enterovirus D	vertebrate
Enterovirus D	X27	27	DA-001	Cameroun	Normal	Gorilla	Old	F	CamGor	2.53991	Enterovirus D	Viruses	Picornavirales	Picornaviridae	Enterovirus	Enterovirus D	vertebrate
Enterovirus D	X39	39	DA-006	Cameroun	Normal	Gorilla	Old	M	CamGor	25.7547	Enterovirus D	Viruses	Picornavirales	Picornaviridae	Enterovirus	Enterovirus D	vertebrate
Enterovirus D	X22	22	EA-002	Cameroun	Normal	Gorilla	Old	F	CamGor	16.1514	Enterovirus D	Viruses	Picornavirales	Picornaviridae	Enterovirus	Enterovirus D	vertebrate
Enterovirus D	X2	2	DA-007	Cameroun	Normal	Gorilla	Old	F	CamGor	8.36967	Enterovirus D	Viruses	Picornavirales	Picornaviridae	Enterovirus	Enterovirus D	vertebrate
Enterovirus D68	X21	21	EA-004	Cameroun	Normal	Gorilla	Old	M	CamGor	2.8768	Enterovirus D68	Viruses	Picornavirales	Picornaviridae	Enterovirus	Enterovirus D	vertebrate
Enterovirus D68	X22	22	EA-002	Cameroun	Normal	Gorilla	Old	F	CamGor	3.21194	Enterovirus D68	Viruses	Picornavirales	Picornaviridae	Enterovirus	Enterovirus D	vertebrate
Enterovirus D68	X4	4	IC-007	Cameroun	Soft	Human	Young	M	CamHum	4.75414	Enterovirus D68	Viruses	Picornavirales	Picornaviridae	Enterovirus	Enterovirus D	vertebrate
Enterovirus D68	X5	5	DA-009	Cameroun	Soft	Gorilla	Medium	M	CamGor	3.15316	Enterovirus D68	Viruses	Picornavirales	Picornaviridae	Enterovirus	Enterovirus D	vertebrate
Enterovirus J	X13	13	FB-004	Cameroun	Normal	Chimpanzee	NA	NA	CamChim	0.707088	Enterovirus J	Viruses	Picornavirales	Picornaviridae	Enterovirus	Enterovirus J	vertebrate
Enterovirus J	X35	35	FB-001	Cameroun	Normal	Chimpanzee	NA	NA	CamChim	0.956826	Enterovirus J	Viruses	Picornavirales	Picornaviridae	Enterovirus	Enterovirus J	vertebrate
Enterovirus sp.	X32	32	FB-006	Cameroun	Normal	Chimpanzee	NA	NA	CamChim	3.13473	Enterovirus sp.	Viruses	Picornavirales	Picornaviridae	Enterovirus	Enterovirus sp.	vertebrate
Enterovirus sp.	X35	35	FB-001	Cameroun	Normal	Chimpanzee	NA	NA	CamChim	10.9657	Enterovirus sp.	Viruses	Picornavirales	Picornaviridae	Enterovirus	Enterovirus sp.	vertebrate
Enterovirus sp.	X7	7	FB-002	Cameroun	Normal	Chimpanzee	NA	NA	CamChim	1.67461	Enterovirus sp.	Viruses	Picornavirales	Picornaviridae	Enterovirus	Enterovirus sp.	vertebrate
Enterovirus sp.	X13	13	FB-004	Cameroun	Normal	Chimpanzee	NA	NA	CamChim	11.667	Enterovirus sp.	Viruses	Picornavirales	Picornaviridae	Enterovirus	Enterovirus sp.	vertebrate
Equid alphaherpesvirus 3	X23	23	EA-005	Cameroun	Normal	Gorilla	Medium	M	CamGor	0.687599	Equid alphaherpesvirus 3	Viruses	Herpesvirales	Herpesviridae	Varicellovirus	Equid alphaherpesvirus 3	vertebrate
Hepatitis B virus	X35	35	FB-001	Cameroun	Normal	Chimpanzee	NA	NA	CamChim	0.690512	Hepatitis B virus	Viruses	unknown	Hepadnaviridae	Orthohepadnavirus	Hepatitis B virus	vertebrate
Human betaherpesvirus 7	X22	22	EA-002	Cameroun	Normal	Gorilla	Old	F	CamGor	0.573765	Human betaherpesvirus 7	Viruses	Herpesvirales	Herpesviridae	Roseolovirus	Human betaherpesvirus 7	vertebrate
Human betaherpesvirus 7	X32	32	FB-006	Cameroun	Normal	Chimpanzee	NA	NA	CamChim	0.750835	Human betaherpesvirus 7	Viruses	Herpesvirales	Herpesviridae	Roseolovirus	Human betaherpesvirus 7	vertebrate
Human betaherpesvirus 7	X34	34	FB-005	Cameroun	Hard	Chimpanzee	NA	NA	CamChim	1.91009	Human betaherpesvirus 7	Viruses	Herpesvirales	Herpesviridae	Roseolovirus	Human betaherpesvirus 7	vertebrate
Human cosavirus	X10	10	IC-016	Cameroun	Normal	Human	Old	M	CamHum	0.765239	Human cosavirus	Viruses	Picornavirales	Picornaviridae	Cosavirus	Human cosavirus	vertebrate
Human cosavirus	X52	52	2017-C-04	Captivity	Normal	Gorilla	Old	M	ZooGor	0.867409	Human cosavirus	Viruses	Picornavirales	Picornaviridae	Cosavirus	Human cosavirus	vertebrate
Human cosavirus	X53	53	2017-C-06	Captivity	Normal	Gorilla	Old	F	ZooGor	0.649261	Human cosavirus	Viruses	Picornavirales	Picornaviridae	Cosavirus	Human cosavirus	vertebrate
Human cosavirus	X64	64	2017-B-06	Captivity	Soft	Chimpanzee	Medium	F	ZooChim	0.588565	Human cosavirus	Viruses	Picornavirales	Picornaviridae	Cosavirus	Human cosavirus	vertebrate
Human cosavirus	X7	7	FB-002	Cameroun	Normal	Chimpanzee	NA	NA	CamChim	0.719926	Human cosavirus	Viruses	Picornavirales	Picornaviridae	Cosavirus	Human cosavirus	vertebrate
Human cosavirus	X12	12	JC-004	Cameroun	Normal	Human	Old	M	CamHum	2.46389	Human cosavirus	Viruses	Picornavirales	Picornaviridae	Cosavirus	Human cosavirus	vertebrate
Human cosavirus	X1	1	EA-001	Cameroun	Normal	Gorilla	Medium	M	CamGor	0.712495	Human cosavirus	Viruses	Picornavirales	Picornaviridae	Cosavirus	Human cosavirus	vertebrate
Human cosavirus	X19	19	IC-012	Cameroun	Normal	Human	Old	M	CamHum	0.931806	Human cosavirus	Viruses	Picornavirales	Picornaviridae	Cosavirus	Human cosavirus	vertebrate
Human cosavirus	X3	3	IC-019	Cameroun	Normal	Human	Old	M	CamHum	0.712732	Human cosavirus	Viruses	Picornavirales	Picornaviridae	Cosavirus	Human cosavirus	vertebrate
Human cosavirus	X4	4	IC-007	Cameroun	Soft	Human	Young	M	CamHum	1204.85	Human cosavirus	Viruses	Picornavirales	Picornaviridae	Cosavirus	Human cosavirus	vertebrate
Human cosavirus	X63	63	2017-B-03	Captivity	Soft	Chimpanzee	Old	M	ZooChim	0.538482	Human cosavirus	Viruses	Picornavirales	Picornaviridae	Cosavirus	Human cosavirus	vertebrate
Human cosavirus	X47	47	2017-C-05	Captivity	Normal	Gorilla	Medium	M	ZooGor	0.845141	Human cosavirus	Viruses	Picornavirales	Picornaviridae	Cosavirus	Human cosavirus	vertebrate
Human cosavirus	X5	5	DA-009	Cameroun	Soft	Gorilla	Medium	M	CamGor	0.908537	Human cosavirus	Viruses	Picornavirales	Picornaviridae	Cosavirus	Human cosavirus	vertebrate
Human cosavirus	X15	15	IC-015	Cameroun	Normal	Human	Medium	M	CamHum	0.76457	Human cosavirus	Viruses	Picornavirales	Picornaviridae	Cosavirus	Human cosavirus	vertebrate
Human cosavirus	X8	8	IC-003	Cameroun	Soft	Human	Medium	M	CamHum	1.96333	Human cosavirus	Viruses	Picornavirales	Picornaviridae	Cosavirus	Human cosavirus	vertebrate
Human cosavirus	X9	9	IC-001	Cameroun	Soft	Human	Medium	M	CamHum	4180.29	Human cosavirus	Viruses	Picornavirales	Picornaviridae	Cosavirus	Human cosavirus	vertebrate
Human cosavirus	X41	41	DA-008	Cameroun	Normal	Gorilla	Young	NA	CamGor	0.67382	Human cosavirus	Viruses	Picornavirales	Picornaviridae	Cosavirus	Human cosavirus	vertebrate
Human gammaherpesvirus 4	X35	35	FB-001	Cameroun	Normal	Chimpanzee	NA	NA	CamChim	0.838478	Human gammaherpesvirus 4	Viruses	Herpesvirales	Herpesviridae	Lymphocryptovirus	Human gammaherpesvirus 4	vertebrate
Human herpesvirus 4 type 2	X35	35	FB-001	Cameroun	Normal	Chimpanzee	NA	NA	CamChim	4.66095	Human herpesvirus 4 type 2	Viruses	Herpesvirales	Herpesviridae	Lymphocryptovirus	Human gammaherpesvirus 4	vertebrate
Human mastadenovirus B	X47	47	2017-C-05	Captivity	Normal	Gorilla	Medium	M	ZooGor	31.9763	Human mastadenovirus B	Viruses	unknown	Adenoviridae	Mastadenovirus	Human mastadenovirus B	vertebrate
Human mastadenovirus B	X25	25	IC-018	Cameroun	Soft	Human	Medium	F	CamHum	5.28414	Human mastadenovirus B	Viruses	unknown	Adenoviridae	Mastadenovirus	Human mastadenovirus B	vertebrate
Human mastadenovirus B	X27	27	DA-001	Cameroun	Normal	Gorilla	Old	F	CamGor	2.3152	Human mastadenovirus B	Viruses	unknown	Adenoviridae	Mastadenovirus	Human mastadenovirus B	vertebrate
Human mastadenovirus B	X12	12	JC-004	Cameroun	Normal	Human	Old	M	CamHum	6.77797	Human mastadenovirus B	Viruses	unknown	Adenoviridae	Mastadenovirus	Human mastadenovirus B	vertebrate
Human mastadenovirus C	X12	12	JC-004	Cameroun	Normal	Human	Old	M	CamHum	2105.37	Human mastadenovirus C	Viruses	unknown	Adenoviridae	Mastadenovirus	Human mastadenovirus C	vertebrate
Human mastadenovirus C	X13	13	FB-004	Cameroun	Normal	Chimpanzee	NA	NA	CamChim	85.9512	Human mastadenovirus C	Viruses	unknown	Adenoviridae	Mastadenovirus	Human mastadenovirus C	vertebrate
Human mastadenovirus C	X1	1	EA-001	Cameroun	Normal	Gorilla	Medium	M	CamGor	0.960143	Human mastadenovirus C	Viruses	unknown	Adenoviridae	Mastadenovirus	Human mastadenovirus C	vertebrate
Human mastadenovirus C	X10	10	IC-016	Cameroun	Normal	Human	Old	M	CamHum	2.30948	Human mastadenovirus C	Viruses	unknown	Adenoviridae	Mastadenovirus	Human mastadenovirus C	vertebrate
Human mastadenovirus C	X24	24	EA-003	Cameroun	Soft	Gorilla	Medium	M	CamGor	17.8044	Human mastadenovirus C	Viruses	unknown	Adenoviridae	Mastadenovirus	Human mastadenovirus C	vertebrate
Human mastadenovirus C	X25	25	IC-018	Cameroun	Soft	Human	Medium	F	CamHum	14.6491	Human mastadenovirus C	Viruses	unknown	Adenoviridae	Mastadenovirus	Human mastadenovirus C	vertebrate
Human mastadenovirus C	X14	14	IC-014	Cameroun	Normal	Human	Medium	M	CamHum	47.4311	Human mastadenovirus C	Viruses	unknown	Adenoviridae	Mastadenovirus	Human mastadenovirus C	vertebrate
Human mastadenovirus C	X23	23	EA-005	Cameroun	Normal	Gorilla	Medium	M	CamGor	22.9552	Human mastadenovirus C	Viruses	unknown	Adenoviridae	Mastadenovirus	Human mastadenovirus C	vertebrate
Human mastadenovirus C	X28	28	IC-002	Cameroun	Normal	Human	Medium	M	CamHum	86.5183	Human mastadenovirus C	Viruses	unknown	Adenoviridae	Mastadenovirus	Human mastadenovirus C	vertebrate
Human mastadenovirus C	X29	29	IC-013	Cameroun	Normal	Human	Old	M	CamHum	18.3327	Human mastadenovirus C	Viruses	unknown	Adenoviridae	Mastadenovirus	Human mastadenovirus C	vertebrate
Human mastadenovirus C	X26	26	DA-004	Cameroun	Normal	Gorilla	Old	F	CamGor	41.8094	Human mastadenovirus C	Viruses	unknown	Adenoviridae	Mastadenovirus	Human mastadenovirus C	vertebrate
Human mastadenovirus C	X27	27	DA-001	Cameroun	Normal	Gorilla	Old	F	CamGor	104.057	Human mastadenovirus C	Viruses	unknown	Adenoviridae	Mastadenovirus	Human mastadenovirus C	vertebrate
Human mastadenovirus C	X33	33	EA-006	Cameroun	Soft	Gorilla	NA	NA	CamGor	38.1746	Human mastadenovirus C	Viruses	unknown	Adenoviridae	Mastadenovirus	Human mastadenovirus C	vertebrate
Human mastadenovirus C	X34	34	FB-005	Cameroun	Hard	Chimpanzee	NA	NA	CamChim	499.488	Human mastadenovirus C	Viruses	unknown	Adenoviridae	Mastadenovirus	Human mastadenovirus C	vertebrate
Human mastadenovirus C	X30	30	IC-005	Cameroun	Normal	Human	Old	M	CamHum	626.451	Human mastadenovirus C	Viruses	unknown	Adenoviridae	Mastadenovirus	Human mastadenovirus C	vertebrate
Human mastadenovirus C	X36	36	DA-005	Cameroun	Normal	Gorilla	Young	NA	CamGor	66.3312	Human mastadenovirus C	Viruses	unknown	Adenoviridae	Mastadenovirus	Human mastadenovirus C	vertebrate
Human mastadenovirus C	X37	37	DA-002	Cameroun	Normal	Gorilla	Old	M	CamGor	3.37264	Human mastadenovirus C	Viruses	unknown	Adenoviridae	Mastadenovirus	Human mastadenovirus C	vertebrate
Human mastadenovirus C	X4	4	IC-007	Cameroun	Soft	Human	Young	M	CamHum	5.5339	Human mastadenovirus C	Viruses	unknown	Adenoviridae	Mastadenovirus	Human mastadenovirus C	vertebrate
Human mastadenovirus C	X40	40	FB-003	Cameroun	Normal	Chimpanzee	NA	NA	CamChim	3.68606	Human mastadenovirus C	Viruses	unknown	Adenoviridae	Mastadenovirus	Human mastadenovirus C	vertebrate
Human mastadenovirus C	X41	41	DA-008	Cameroun	Normal	Gorilla	Young	NA	CamGor	1.72365	Human mastadenovirus C	Viruses	unknown	Adenoviridae	Mastadenovirus	Human mastadenovirus C	vertebrate
Human mastadenovirus C	X42	42	JC-002	Cameroun	Normal	Human	Old	M	CamHum	3.84454	Human mastadenovirus C	Viruses	unknown	Adenoviridae	Mastadenovirus	Human mastadenovirus C	vertebrate
Human mastadenovirus C	X43	43	IC-008	Cameroun	Normal	Human	Young	F	CamHum	1.72802	Human mastadenovirus C	Viruses	unknown	Adenoviridae	Mastadenovirus	Human mastadenovirus C	vertebrate
Human mastadenovirus C	X46	46	2017-MA-01	Captivity	NA	Human	Medium	M	ZooHum	8.53744	Human mastadenovirus C	Viruses	unknown	Adenoviridae	Mastadenovirus	Human mastadenovirus C	vertebrate
Human mastadenovirus C	X47	47	2017-C-05	Captivity	Normal	Gorilla	Medium	M	ZooGor	0.692024	Human mastadenovirus C	Viruses	unknown	Adenoviridae	Mastadenovirus	Human mastadenovirus C	vertebrate
Human mastadenovirus C	X49	49	2017-C-02	Captivity	Normal	Gorilla	Medium	F	ZooGor	3.13748	Human mastadenovirus C	Viruses	unknown	Adenoviridae	Mastadenovirus	Human mastadenovirus C	vertebrate
Human mastadenovirus C	X5	5	DA-009	Cameroun	Soft	Gorilla	Medium	M	CamGor	3.858	Human mastadenovirus C	Viruses	unknown	Adenoviridae	Mastadenovirus	Human mastadenovirus C	vertebrate
Human mastadenovirus C	X50	50	2017-MA-07	Captivity	NA	Human	Medium	F	ZooHum	2.63578	Human mastadenovirus C	Viruses	unknown	Adenoviridae	Mastadenovirus	Human mastadenovirus C	vertebrate
Human mastadenovirus C	X51	51	2017-B-05	Captivity	Soft	Chimpanzee	Old	M	ZooChim	9.99417	Human mastadenovirus C	Viruses	unknown	Adenoviridae	Mastadenovirus	Human mastadenovirus C	vertebrate
Human mastadenovirus C	X53	53	2017-C-06	Captivity	Normal	Gorilla	Old	F	ZooGor	17.1702	Human mastadenovirus C	Viruses	unknown	Adenoviridae	Mastadenovirus	Human mastadenovirus C	vertebrate
Human mastadenovirus C	X54	54	2017-B-02	Captivity	Soft	Chimpanzee	Medium	F	ZooChim	31.4062	Human mastadenovirus C	Viruses	unknown	Adenoviridae	Mastadenovirus	Human mastadenovirus C	vertebrate
Human mastadenovirus C	X55	55	2017-C-01	Captivity	Normal	Gorilla	Medium	F	ZooGor	23.5957	Human mastadenovirus C	Viruses	unknown	Adenoviridae	Mastadenovirus	Human mastadenovirus C	vertebrate
Human mastadenovirus C	X56	56	2017-C-03	Captivity	Normal	Gorilla	Medium	M	ZooGor	49.7727	Human mastadenovirus C	Viruses	unknown	Adenoviridae	Mastadenovirus	Human mastadenovirus C	vertebrate
Human mastadenovirus C	X58	58	2017-MA-03	Captivity	NA	Human	Medium	M	ZooHum	1.37837	Human mastadenovirus C	Viruses	unknown	Adenoviridae	Mastadenovirus	Human mastadenovirus C	vertebrate
Human mastadenovirus C	X59	59	2017-MA-06	Captivity	NA	Human	Old	M	ZooHum	7.21219	Human mastadenovirus C	Viruses	unknown	Adenoviridae	Mastadenovirus	Human mastadenovirus C	vertebrate
Human mastadenovirus C	X60	60	2017-MA-04	Captivity	NA	Human	Young	M	ZooHum	4.46254	Human mastadenovirus C	Viruses	unknown	Adenoviridae	Mastadenovirus	Human mastadenovirus C	vertebrate
Human mastadenovirus C	X15	15	IC-015	Cameroun	Normal	Human	Medium	M	CamHum	26.8258	Human mastadenovirus C	Viruses	unknown	Adenoviridae	Mastadenovirus	Human mastadenovirus C	vertebrate
Human mastadenovirus C	X17	17	IC-006	Cameroun	Normal	Human	Medium	M	CamHum	13.1053	Human mastadenovirus C	Viruses	unknown	Adenoviridae	Mastadenovirus	Human mastadenovirus C	vertebrate
Human mastadenovirus C	X18	18	JC-001	Cameroun	Normal	Human	Medium	F	CamHum	25.691	Human mastadenovirus C	Viruses	unknown	Adenoviridae	Mastadenovirus	Human mastadenovirus C	vertebrate
Human mastadenovirus C	X19	19	IC-012	Cameroun	Normal	Human	Old	M	CamHum	1.50032	Human mastadenovirus C	Viruses	unknown	Adenoviridae	Mastadenovirus	Human mastadenovirus C	vertebrate
Human mastadenovirus C	X2	2	DA-007	Cameroun	Normal	Gorilla	Old	F	CamGor	4.72592	Human mastadenovirus C	Viruses	unknown	Adenoviridae	Mastadenovirus	Human mastadenovirus C	vertebrate
Human mastadenovirus C	X20	20	DA-003	Cameroun	Normal	Gorilla	Old	M	CamGor	10.5833	Human mastadenovirus C	Viruses	unknown	Adenoviridae	Mastadenovirus	Human mastadenovirus C	vertebrate
Human mastadenovirus C	X21	21	EA-004	Cameroun	Normal	Gorilla	Old	M	CamGor	58.851	Human mastadenovirus C	Viruses	unknown	Adenoviridae	Mastadenovirus	Human mastadenovirus C	vertebrate
Human mastadenovirus C	X22	22	EA-002	Cameroun	Normal	Gorilla	Old	F	CamGor	40.8521	Human mastadenovirus C	Viruses	unknown	Adenoviridae	Mastadenovirus	Human mastadenovirus C	vertebrate
Human mastadenovirus C	X32	32	FB-006	Cameroun	Normal	Chimpanzee	NA	NA	CamChim	172.909	Human mastadenovirus C	Viruses	unknown	Adenoviridae	Mastadenovirus	Human mastadenovirus C	vertebrate
Human mastadenovirus C	X7	7	FB-002	Cameroun	Normal	Chimpanzee	NA	NA	CamChim	4.56725	Human mastadenovirus C	Viruses	unknown	Adenoviridae	Mastadenovirus	Human mastadenovirus C	vertebrate
Human mastadenovirus C	X62	62	2017-MA-02	Captivity	NA	Human	Medium	M	ZooHum	1.22618	Human mastadenovirus C	Viruses	unknown	Adenoviridae	Mastadenovirus	Human mastadenovirus C	vertebrate
Human mastadenovirus C	X63	63	2017-B-03	Captivity	Soft	Chimpanzee	Old	M	ZooChim	0.748139	Human mastadenovirus C	Viruses	unknown	Adenoviridae	Mastadenovirus	Human mastadenovirus C	vertebrate
Human mastadenovirus C	X9	9	IC-001	Cameroun	Soft	Human	Medium	M	CamHum	10.6191	Human mastadenovirus C	Viruses	unknown	Adenoviridae	Mastadenovirus	Human mastadenovirus C	vertebrate
Human mastadenovirus C	X64	64	2017-B-06	Captivity	Soft	Chimpanzee	Medium	F	ZooChim	7.43702	Human mastadenovirus C	Viruses	unknown	Adenoviridae	Mastadenovirus	Human mastadenovirus C	vertebrate
Human mastadenovirus C	X8	8	IC-003	Cameroun	Soft	Human	Medium	M	CamHum	2.53753	Human mastadenovirus C	Viruses	unknown	Adenoviridae	Mastadenovirus	Human mastadenovirus C	vertebrate
Human mastadenovirus C	X35	35	FB-001	Cameroun	Normal	Chimpanzee	NA	NA	CamChim	61.1843	Human mastadenovirus C	Viruses	unknown	Adenoviridae	Mastadenovirus	Human mastadenovirus C	vertebrate
Human mastadenovirus D	X13	13	FB-004	Cameroun	Normal	Chimpanzee	NA	NA	CamChim	0.545289	Human mastadenovirus D	Viruses	unknown	Adenoviridae	Mastadenovirus	Human mastadenovirus D	vertebrate
Human mastadenovirus D	X15	15	IC-015	Cameroun	Normal	Human	Medium	M	CamHum	8.4643	Human mastadenovirus D	Viruses	unknown	Adenoviridae	Mastadenovirus	Human mastadenovirus D	vertebrate
Human mastadenovirus D	X18	18	JC-001	Cameroun	Normal	Human	Medium	F	CamHum	5.79633	Human mastadenovirus D	Viruses	unknown	Adenoviridae	Mastadenovirus	Human mastadenovirus D	vertebrate
Human mastadenovirus D	X19	19	IC-012	Cameroun	Normal	Human	Old	M	CamHum	2.44988	Human mastadenovirus D	Viruses	unknown	Adenoviridae	Mastadenovirus	Human mastadenovirus D	vertebrate
Human mastadenovirus D	X21	21	EA-004	Cameroun	Normal	Gorilla	Old	M	CamGor	1.00172	Human mastadenovirus D	Viruses	unknown	Adenoviridae	Mastadenovirus	Human mastadenovirus D	vertebrate
Human mastadenovirus D	X23	23	EA-005	Cameroun	Normal	Gorilla	Medium	M	CamGor	6.61153	Human mastadenovirus D	Viruses	unknown	Adenoviridae	Mastadenovirus	Human mastadenovirus D	vertebrate
Human mastadenovirus D	X37	37	DA-002	Cameroun	Normal	Gorilla	Old	M	CamGor	7.51617	Human mastadenovirus D	Viruses	unknown	Adenoviridae	Mastadenovirus	Human mastadenovirus D	vertebrate
Human mastadenovirus D	X4	4	IC-007	Cameroun	Soft	Human	Young	M	CamHum	5.77277	Human mastadenovirus D	Viruses	unknown	Adenoviridae	Mastadenovirus	Human mastadenovirus D	vertebrate
Human mastadenovirus D	X34	34	FB-005	Cameroun	Hard	Chimpanzee	NA	NA	CamChim	1.68969	Human mastadenovirus D	Viruses	unknown	Adenoviridae	Mastadenovirus	Human mastadenovirus D	vertebrate
Human mastadenovirus D	X36	36	DA-005	Cameroun	Normal	Gorilla	Young	NA	CamGor	5.41311	Human mastadenovirus D	Viruses	unknown	Adenoviridae	Mastadenovirus	Human mastadenovirus D	vertebrate
Human mastadenovirus D	X43	43	IC-008	Cameroun	Normal	Human	Young	F	CamHum	7.15895	Human mastadenovirus D	Viruses	unknown	Adenoviridae	Mastadenovirus	Human mastadenovirus D	vertebrate
Human mastadenovirus D	X24	24	EA-003	Cameroun	Soft	Gorilla	Medium	M	CamGor	4.73139	Human mastadenovirus D	Viruses	unknown	Adenoviridae	Mastadenovirus	Human mastadenovirus D	vertebrate
Human mastadenovirus D	X41	41	DA-008	Cameroun	Normal	Gorilla	Young	NA	CamGor	2.91237	Human mastadenovirus D	Viruses	unknown	Adenoviridae	Mastadenovirus	Human mastadenovirus D	vertebrate
Human mastadenovirus D	X42	42	JC-002	Cameroun	Normal	Human	Old	M	CamHum	2.37863	Human mastadenovirus D	Viruses	unknown	Adenoviridae	Mastadenovirus	Human mastadenovirus D	vertebrate
Human mastadenovirus D	X29	29	IC-013	Cameroun	Normal	Human	Old	M	CamHum	5.80314	Human mastadenovirus D	Viruses	unknown	Adenoviridae	Mastadenovirus	Human mastadenovirus D	vertebrate
Human mastadenovirus D	X3	3	IC-019	Cameroun	Normal	Human	Old	M	CamHum	1.66812	Human mastadenovirus D	Viruses	unknown	Adenoviridae	Mastadenovirus	Human mastadenovirus D	vertebrate
Human mastadenovirus D	X25	25	IC-018	Cameroun	Soft	Human	Medium	F	CamHum	3.66228	Human mastadenovirus D	Viruses	unknown	Adenoviridae	Mastadenovirus	Human mastadenovirus D	vertebrate
Human mastadenovirus D	X10	10	IC-016	Cameroun	Normal	Human	Old	M	CamHum	2.45088	Human mastadenovirus D	Viruses	unknown	Adenoviridae	Mastadenovirus	Human mastadenovirus D	vertebrate
Human mastadenovirus D	X12	12	JC-004	Cameroun	Normal	Human	Old	M	CamHum	17194.5	Human mastadenovirus D	Viruses	unknown	Adenoviridae	Mastadenovirus	Human mastadenovirus D	vertebrate
Human mastadenovirus D	X30	30	IC-005	Cameroun	Normal	Human	Old	M	CamHum	5115.46	Human mastadenovirus D	Viruses	unknown	Adenoviridae	Mastadenovirus	Human mastadenovirus D	vertebrate
Human mastadenovirus D	X54	54	2017-B-02	Captivity	Soft	Chimpanzee	Medium	F	ZooChim	5.78202	Human mastadenovirus D	Viruses	unknown	Adenoviridae	Mastadenovirus	Human mastadenovirus D	vertebrate
Human mastadenovirus D	X56	56	2017-C-03	Captivity	Normal	Gorilla	Medium	M	ZooGor	4.00333	Human mastadenovirus D	Viruses	unknown	Adenoviridae	Mastadenovirus	Human mastadenovirus D	vertebrate
Human mastadenovirus D	X60	60	2017-MA-04	Captivity	NA	Human	Young	M	ZooHum	3.13522	Human mastadenovirus D	Viruses	unknown	Adenoviridae	Mastadenovirus	Human mastadenovirus D	vertebrate
Human mastadenovirus D	X63	63	2017-B-03	Captivity	Soft	Chimpanzee	Old	M	ZooChim	5.2058	Human mastadenovirus D	Viruses	unknown	Adenoviridae	Mastadenovirus	Human mastadenovirus D	vertebrate
Human mastadenovirus D	X64	64	2017-B-06	Captivity	Soft	Chimpanzee	Medium	F	ZooChim	0.971157	Human mastadenovirus D	Viruses	unknown	Adenoviridae	Mastadenovirus	Human mastadenovirus D	vertebrate
Human mastadenovirus D	X8	8	IC-003	Cameroun	Soft	Human	Medium	M	CamHum	6.73901	Human mastadenovirus D	Viruses	unknown	Adenoviridae	Mastadenovirus	Human mastadenovirus D	vertebrate
Human mastadenovirus D	X26	26	DA-004	Cameroun	Normal	Gorilla	Old	F	CamGor	2.03386	Human mastadenovirus D	Viruses	unknown	Adenoviridae	Mastadenovirus	Human mastadenovirus D	vertebrate
Human mastadenovirus E	X13	13	FB-004	Cameroun	Normal	Chimpanzee	NA	NA	CamChim	0.886095	Human mastadenovirus E	Viruses	unknown	Adenoviridae	Mastadenovirus	Human mastadenovirus E	vertebrate
Human mastadenovirus E	X35	35	FB-001	Cameroun	Normal	Chimpanzee	NA	NA	CamChim	4.11841	Human mastadenovirus E	Viruses	unknown	Adenoviridae	Mastadenovirus	Human mastadenovirus E	vertebrate
Human mastadenovirus E	X57	57	2017-B-01	Captivity	Soft	Chimpanzee	Old	M	ZooChim	0.525307	Human mastadenovirus E	Viruses	unknown	Adenoviridae	Mastadenovirus	Human mastadenovirus E	vertebrate
Human mastadenovirus E	X54	54	2017-B-02	Captivity	Soft	Chimpanzee	Medium	F	ZooChim	3.85468	Human mastadenovirus E	Viruses	unknown	Adenoviridae	Mastadenovirus	Human mastadenovirus E	vertebrate
Human mastadenovirus E	X51	51	2017-B-05	Captivity	Soft	Chimpanzee	Old	M	ZooChim	1.01851	Human mastadenovirus E	Viruses	unknown	Adenoviridae	Mastadenovirus	Human mastadenovirus E	vertebrate
Human papillomavirus 175	X36	36	DA-005	Cameroun	Normal	Gorilla	Young	NA	CamGor	1.02634	Human papillomavirus 175	Viruses	unknown	Papillomaviridae	Gammapapillomavirus	Gammapapillomavirus 23	vertebrate
Human papillomavirus 9	X22	22	EA-002	Cameroun	Normal	Gorilla	Old	F	CamGor	0.860648	Human papillomavirus 9	Viruses	unknown	Papillomaviridae	Betapapillomavirus	Betapapillomavirus 2	vertebrate
Human papillomavirus 9	X35	35	FB-001	Cameroun	Normal	Chimpanzee	NA	NA	CamChim	0.591867	Human papillomavirus 9	Viruses	unknown	Papillomaviridae	Betapapillomavirus	Betapapillomavirus 2	vertebrate
Human papillomavirus 9	X24	24	EA-003	Cameroun	Soft	Gorilla	Medium	M	CamGor	0.583015	Human papillomavirus 9	Viruses	unknown	Papillomaviridae	Betapapillomavirus	Betapapillomavirus 2	vertebrate
Human papillomavirus 9	X30	30	IC-005	Cameroun	Normal	Human	Old	M	CamHum	0.589492	Human papillomavirus 9	Viruses	unknown	Papillomaviridae	Betapapillomavirus	Betapapillomavirus 2	vertebrate
Human papillomavirus type 10	X42	42	JC-002	Cameroun	Normal	Human	Old	M	CamHum	1.57654	Human papillomavirus type 10	Viruses	unknown	Papillomaviridae	Alphapapillomavirus	Alphapapillomavirus 2	vertebrate
Human papillomavirus type 144	X24	24	EA-003	Cameroun	Soft	Gorilla	Medium	M	CamGor	0.538167	Human papillomavirus type 144	Viruses	unknown	Papillomaviridae	Gammapapillomavirus	Gammapapillomavirus 17	vertebrate
Human parechovirus 1	X29	29	IC-013	Cameroun	Normal	Human	Old	M	CamHum	3.40894	Human parechovirus 1	Viruses	Picornavirales	Picornaviridae	Parechovirus	Parechovirus A	vertebrate
Human picobirnavirus	X50	50	2017-MA-07	Captivity	NA	Human	Medium	F	ZooHum	12.4867	Human picobirnavirus	Viruses	unknown	Picobirnaviridae	Picobirnavirus	Human picobirnavirus	vertebrate
Human picobirnavirus	X49	49	2017-C-02	Captivity	Normal	Gorilla	Medium	F	ZooGor	7.71913	Human picobirnavirus	Viruses	unknown	Picobirnaviridae	Picobirnavirus	Human picobirnavirus	vertebrate
Human picobirnavirus	X62	62	2017-MA-02	Captivity	NA	Human	Medium	M	ZooHum	72.376	Human picobirnavirus	Viruses	unknown	Picobirnaviridae	Picobirnavirus	Human picobirnavirus	vertebrate
Human picobirnavirus	X52	52	2017-C-04	Captivity	Normal	Gorilla	Old	M	ZooGor	1.11028	Human picobirnavirus	Viruses	unknown	Picobirnaviridae	Picobirnavirus	Human picobirnavirus	vertebrate
Human picobirnavirus	X53	53	2017-C-06	Captivity	Normal	Gorilla	Old	F	ZooGor	25.9524	Human picobirnavirus	Viruses	unknown	Picobirnaviridae	Picobirnavirus	Human picobirnavirus	vertebrate
Human picobirnavirus	X56	56	2017-C-03	Captivity	Normal	Gorilla	Medium	M	ZooGor	39.9343	Human picobirnavirus	Viruses	unknown	Picobirnaviridae	Picobirnavirus	Human picobirnavirus	vertebrate
Human picobirnavirus	X43	43	IC-008	Cameroun	Normal	Human	Young	F	CamHum	2.15497	Human picobirnavirus	Viruses	unknown	Picobirnaviridae	Picobirnavirus	Human picobirnavirus	vertebrate
Human picobirnavirus	X63	63	2017-B-03	Captivity	Soft	Chimpanzee	Old	M	ZooChim	0.783246	Human picobirnavirus	Viruses	unknown	Picobirnaviridae	Picobirnavirus	Human picobirnavirus	vertebrate
Human picobirnavirus	X47	47	2017-C-05	Captivity	Normal	Gorilla	Medium	M	ZooGor	337.118	Human picobirnavirus	Viruses	unknown	Picobirnaviridae	Picobirnavirus	Human picobirnavirus	vertebrate
Human picobirnavirus	X28	28	IC-002	Cameroun	Normal	Human	Medium	M	CamHum	9.85136	Human picobirnavirus	Viruses	unknown	Picobirnaviridae	Picobirnavirus	Human picobirnavirus	vertebrate
Macacine gammaherpesvirus 4	X35	35	FB-001	Cameroun	Normal	Chimpanzee	NA	NA	CamChim	2.56476	Macacine gammaherpesvirus 4	Viruses	Herpesvirales	Herpesviridae	Lymphocryptovirus	Macacine gammaherpesvirus 4	vertebrate
Merkel cell polyomavirus	X37	37	DA-002	Cameroun	Normal	Gorilla	Old	M	CamGor	0.578167	Merkel cell polyomavirus	Viruses	unknown	Polyomaviridae	Alphapolyomavirus	Human polyomavirus 5	vertebrate
Merkel cell polyomavirus	X5	5	DA-009	Cameroun	Soft	Gorilla	Medium	M	CamGor	1.06095	Merkel cell polyomavirus	Viruses	unknown	Polyomaviridae	Alphapolyomavirus	Human polyomavirus 5	vertebrate
Merkel cell polyomavirus	X34	34	FB-005	Cameroun	Hard	Chimpanzee	NA	NA	CamChim	0.764035	Merkel cell polyomavirus	Viruses	unknown	Polyomaviridae	Alphapolyomavirus	Human polyomavirus 5	vertebrate
Merkel cell polyomavirus	X59	59	2017-MA-06	Captivity	NA	Human	Old	M	ZooHum	0.989398	Merkel cell polyomavirus	Viruses	unknown	Polyomaviridae	Alphapolyomavirus	Human polyomavirus 5	vertebrate
Merkel cell polyomavirus	X42	42	JC-002	Cameroun	Normal	Human	Old	M	CamHum	0.912731	Merkel cell polyomavirus	Viruses	unknown	Polyomaviridae	Alphapolyomavirus	Human polyomavirus 5	vertebrate
Merkel cell polyomavirus	X7	7	FB-002	Cameroun	Normal	Chimpanzee	NA	NA	CamChim	2.57427	Merkel cell polyomavirus	Viruses	unknown	Polyomaviridae	Alphapolyomavirus	Human polyomavirus 5	vertebrate
Merkel cell polyomavirus	X56	56	2017-C-03	Captivity	Normal	Gorilla	Medium	M	ZooGor	1.83237	Merkel cell polyomavirus	Viruses	unknown	Polyomaviridae	Alphapolyomavirus	Human polyomavirus 5	vertebrate
Merkel cell polyomavirus	X22	22	EA-002	Cameroun	Normal	Gorilla	Old	F	CamGor	16.9834	Merkel cell polyomavirus	Viruses	unknown	Polyomaviridae	Alphapolyomavirus	Human polyomavirus 5	vertebrate
Merkel cell polyomavirus	X25	25	IC-018	Cameroun	Soft	Human	Medium	F	CamHum	0.523183	Merkel cell polyomavirus	Viruses	unknown	Polyomaviridae	Alphapolyomavirus	Human polyomavirus 5	vertebrate
Merkel cell polyomavirus	X28	28	IC-002	Cameroun	Normal	Human	Medium	M	CamHum	2.35673	Merkel cell polyomavirus	Viruses	unknown	Polyomaviridae	Alphapolyomavirus	Human polyomavirus 5	vertebrate
Merkel cell polyomavirus	X21	21	EA-004	Cameroun	Normal	Gorilla	Old	M	CamGor	1.50258	Merkel cell polyomavirus	Viruses	unknown	Polyomaviridae	Alphapolyomavirus	Human polyomavirus 5	vertebrate
Merkel cell polyomavirus	X33	33	EA-006	Cameroun	Soft	Gorilla	NA	NA	CamGor	0.891669	Merkel cell polyomavirus	Viruses	unknown	Polyomaviridae	Alphapolyomavirus	Human polyomavirus 5	vertebrate
Merkel cell polyomavirus	X60	60	2017-MA-04	Captivity	NA	Human	Young	M	ZooHum	0.961162	Merkel cell polyomavirus	Viruses	unknown	Polyomaviridae	Alphapolyomavirus	Human polyomavirus 5	vertebrate
Merkel cell polyomavirus	X18	18	JC-001	Cameroun	Normal	Human	Medium	F	CamHum	0.543406	Merkel cell polyomavirus	Viruses	unknown	Polyomaviridae	Alphapolyomavirus	Human polyomavirus 5	vertebrate
Merkel cell polyomavirus	X30	30	IC-005	Cameroun	Normal	Human	Old	M	CamHum	6.70227	Merkel cell polyomavirus	Viruses	unknown	Polyomaviridae	Alphapolyomavirus	Human polyomavirus 5	vertebrate
Molluscum contagiosum virus subtype 1	X10	10	IC-016	Cameroun	Normal	Human	Old	M	CamHum	0.942646	Molluscum contagiosum virus subtype 1	Viruses	unknown	Poxviridae	Molluscipoxvirus	Molluscum contagiosum virus	vertebrate
Molluscum contagiosum virus subtype 1	X59	59	2017-MA-06	Captivity	NA	Human	Old	M	ZooHum	2.70783	Molluscum contagiosum virus subtype 1	Viruses	unknown	Poxviridae	Molluscipoxvirus	Molluscum contagiosum virus	vertebrate
Murine roseolovirus	X10	10	IC-016	Cameroun	Normal	Human	Old	M	CamHum	0.61272	Murine roseolovirus	Viruses	Herpesvirales	Herpesviridae	Roseolovirus	Murine roseolovirus	vertebrate
Norovirus GI_Hu_JP_2007_GI.P3_GI.3_Shimizu_KK2866	X3	3	IC-019	Cameroun	Normal	Human	Old	M	CamHum	1.32827	Norovirus GI_Hu_JP_2007_GI.P3_GI.3_Shimizu_KK2866	Viruses	unknown	Caliciviridae	Norovirus	Norwalk virus	vertebrate
Otarine picobirnavirus	X24	24	EA-003	Cameroun	Soft	Gorilla	Medium	M	CamGor	15.0204	Otarine picobirnavirus	Viruses	unknown	Picobirnaviridae	Picobirnavirus	Otarine picobirnavirus	vertebrate
Otarine picobirnavirus	X23	23	EA-005	Cameroun	Normal	Gorilla	Medium	M	CamGor	189.339	Otarine picobirnavirus	Viruses	unknown	Picobirnaviridae	Picobirnavirus	Otarine picobirnavirus	vertebrate
Otarine picobirnavirus	X39	39	DA-006	Cameroun	Normal	Gorilla	Old	M	CamGor	61.6283	Otarine picobirnavirus	Viruses	unknown	Picobirnaviridae	Picobirnavirus	Otarine picobirnavirus	vertebrate
Otarine picobirnavirus	X26	26	DA-004	Cameroun	Normal	Gorilla	Old	F	CamGor	52.9642	Otarine picobirnavirus	Viruses	unknown	Picobirnaviridae	Picobirnavirus	Otarine picobirnavirus	vertebrate
Otarine picobirnavirus	X28	28	IC-002	Cameroun	Normal	Human	Medium	M	CamHum	84.464	Otarine picobirnavirus	Viruses	unknown	Picobirnaviridae	Picobirnavirus	Otarine picobirnavirus	vertebrate
Otarine picobirnavirus	X5	5	DA-009	Cameroun	Soft	Gorilla	Medium	M	CamGor	474.363	Otarine picobirnavirus	Viruses	unknown	Picobirnaviridae	Picobirnavirus	Otarine picobirnavirus	vertebrate
Otarine picobirnavirus	X51	51	2017-B-05	Captivity	Soft	Chimpanzee	Old	M	ZooChim	0.929752	Otarine picobirnavirus	Viruses	unknown	Picobirnaviridae	Picobirnavirus	Otarine picobirnavirus	vertebrate
Otarine picobirnavirus	X27	27	DA-001	Cameroun	Normal	Gorilla	Old	F	CamGor	40.1671	Otarine picobirnavirus	Viruses	unknown	Picobirnaviridae	Picobirnavirus	Otarine picobirnavirus	vertebrate
Otarine picobirnavirus	X54	54	2017-B-02	Captivity	Soft	Chimpanzee	Medium	F	ZooChim	4.51545	Otarine picobirnavirus	Viruses	unknown	Picobirnaviridae	Picobirnavirus	Otarine picobirnavirus	vertebrate
Otarine picobirnavirus	X56	56	2017-C-03	Captivity	Normal	Gorilla	Medium	M	ZooGor	139.715	Otarine picobirnavirus	Viruses	unknown	Picobirnaviridae	Picobirnavirus	Otarine picobirnavirus	vertebrate
Otarine picobirnavirus	X57	57	2017-B-01	Captivity	Soft	Chimpanzee	Old	M	ZooChim	0.658186	Otarine picobirnavirus	Viruses	unknown	Picobirnaviridae	Picobirnavirus	Otarine picobirnavirus	vertebrate
Otarine picobirnavirus	X58	58	2017-MA-03	Captivity	NA	Human	Medium	M	ZooHum	1.273	Otarine picobirnavirus	Viruses	unknown	Picobirnaviridae	Picobirnavirus	Otarine picobirnavirus	vertebrate
Otarine picobirnavirus	X63	63	2017-B-03	Captivity	Soft	Chimpanzee	Old	M	ZooChim	48.6102	Otarine picobirnavirus	Viruses	unknown	Picobirnaviridae	Picobirnavirus	Otarine picobirnavirus	vertebrate
Otarine picobirnavirus	X49	49	2017-C-02	Captivity	Normal	Gorilla	Medium	F	ZooGor	10.1515	Otarine picobirnavirus	Viruses	unknown	Picobirnaviridae	Picobirnavirus	Otarine picobirnavirus	vertebrate
Otarine picobirnavirus	X15	15	IC-015	Cameroun	Normal	Human	Medium	M	CamHum	1.13836	Otarine picobirnavirus	Viruses	unknown	Picobirnaviridae	Picobirnavirus	Otarine picobirnavirus	vertebrate
Otarine picobirnavirus	X40	40	FB-003	Cameroun	Normal	Chimpanzee	NA	NA	CamChim	362.762	Otarine picobirnavirus	Viruses	unknown	Picobirnaviridae	Picobirnavirus	Otarine picobirnavirus	vertebrate
Otarine picobirnavirus	X47	47	2017-C-05	Captivity	Normal	Gorilla	Medium	M	ZooGor	29.9086	Otarine picobirnavirus	Viruses	unknown	Picobirnaviridae	Picobirnavirus	Otarine picobirnavirus	vertebrate
Otarine picobirnavirus	X21	21	EA-004	Cameroun	Normal	Gorilla	Old	M	CamGor	4.48154	Otarine picobirnavirus	Viruses	unknown	Picobirnaviridae	Picobirnavirus	Otarine picobirnavirus	vertebrate
Otarine picobirnavirus	X22	22	EA-002	Cameroun	Normal	Gorilla	Old	F	CamGor	40.1033	Otarine picobirnavirus	Viruses	unknown	Picobirnaviridae	Picobirnavirus	Otarine picobirnavirus	vertebrate
Otarine picobirnavirus	X18	18	JC-001	Cameroun	Normal	Human	Medium	F	CamHum	1.21014	Otarine picobirnavirus	Viruses	unknown	Picobirnaviridae	Picobirnavirus	Otarine picobirnavirus	vertebrate
Otarine picobirnavirus	X20	20	DA-003	Cameroun	Normal	Gorilla	Old	M	CamGor	67.942	Otarine picobirnavirus	Viruses	unknown	Picobirnaviridae	Picobirnavirus	Otarine picobirnavirus	vertebrate
Otarine picobirnavirus	X52	52	2017-C-04	Captivity	Normal	Gorilla	Old	M	ZooGor	5.03097	Otarine picobirnavirus	Viruses	unknown	Picobirnaviridae	Picobirnavirus	Otarine picobirnavirus	vertebrate
Pansavirus 2	X17	17	IC-006	Cameroun	Normal	Human	Medium	M	CamHum	5.30315	Pansavirus 2	Viruses	unknown	unknown	unknown	Pansavirus 2	vertebrate
Parechovirus A	X29	29	IC-013	Cameroun	Normal	Human	Old	M	CamHum	0.826094	Parechovirus A	Viruses	Picornavirales	Picornaviridae	Parechovirus	Parechovirus A	vertebrate
Parus major densovirus	X13	13	FB-004	Cameroun	Normal	Chimpanzee	NA	NA	CamChim	7.59997	Parus major densovirus	Viruses	unknown	Parvoviridae	unknown	Parus major densovirus	vertebrate
Parus major densovirus	X32	32	FB-006	Cameroun	Normal	Chimpanzee	NA	NA	CamChim	7.07366	Parus major densovirus	Viruses	unknown	Parvoviridae	unknown	Parus major densovirus	vertebrate
Parus major densovirus	X34	34	FB-005	Cameroun	Hard	Chimpanzee	NA	NA	CamChim	1.11667	Parus major densovirus	Viruses	unknown	Parvoviridae	unknown	Parus major densovirus	vertebrate
Parus major densovirus	X35	35	FB-001	Cameroun	Normal	Chimpanzee	NA	NA	CamChim	1.13441	Parus major densovirus	Viruses	unknown	Parvoviridae	unknown	Parus major densovirus	vertebrate
Parus major densovirus	X7	7	FB-002	Cameroun	Normal	Chimpanzee	NA	NA	CamChim	1.32865	Parus major densovirus	Viruses	unknown	Parvoviridae	unknown	Parus major densovirus	vertebrate
Picobirnavirus dog_KNA_2015	X22	22	EA-002	Cameroun	Normal	Gorilla	Old	F	CamGor	0.825926	Picobirnavirus dog_KNA_2015	Viruses	unknown	Picobirnaviridae	Picobirnavirus	Picobirnavirus dog/KNA/2015	vertebrate
Picobirnavirus dog_KNA_2015	X26	26	DA-004	Cameroun	Normal	Gorilla	Old	F	CamGor	0.679997	Picobirnavirus dog_KNA_2015	Viruses	unknown	Picobirnaviridae	Picobirnavirus	Picobirnavirus dog/KNA/2015	vertebrate
Picobirnavirus dog_KNA_2015	X27	27	DA-001	Cameroun	Normal	Gorilla	Old	F	CamGor	4.98856	Picobirnavirus dog_KNA_2015	Viruses	unknown	Picobirnaviridae	Picobirnavirus	Picobirnavirus dog/KNA/2015	vertebrate
Picobirnavirus dog_KNA_2015	X23	23	EA-005	Cameroun	Normal	Gorilla	Medium	M	CamGor	9.93037	Picobirnavirus dog_KNA_2015	Viruses	unknown	Picobirnaviridae	Picobirnavirus	Picobirnavirus dog/KNA/2015	vertebrate
Picobirnavirus dog_KNA_2015	X24	24	EA-003	Cameroun	Soft	Gorilla	Medium	M	CamGor	0.654961	Picobirnavirus dog_KNA_2015	Viruses	unknown	Picobirnaviridae	Picobirnavirus	Picobirnavirus dog/KNA/2015	vertebrate
Picobirnavirus dog_KNA_2015	X20	20	DA-003	Cameroun	Normal	Gorilla	Old	M	CamGor	10.8571	Picobirnavirus dog_KNA_2015	Viruses	unknown	Picobirnaviridae	Picobirnavirus	Picobirnavirus dog/KNA/2015	vertebrate
Picobirnavirus dog_KNA_2015	X21	21	EA-004	Cameroun	Normal	Gorilla	Old	M	CamGor	0.821942	Picobirnavirus dog_KNA_2015	Viruses	unknown	Picobirnaviridae	Picobirnavirus	Picobirnavirus dog/KNA/2015	vertebrate
Picobirnavirus dog_KNA_2015	X51	51	2017-B-05	Captivity	Soft	Chimpanzee	Old	M	ZooChim	1.39463	Picobirnavirus dog_KNA_2015	Viruses	unknown	Picobirnaviridae	Picobirnavirus	Picobirnavirus dog/KNA/2015	vertebrate
Picobirnavirus dog_KNA_2015	X52	52	2017-C-04	Captivity	Normal	Gorilla	Old	M	ZooGor	2.56753	Picobirnavirus dog_KNA_2015	Viruses	unknown	Picobirnaviridae	Picobirnavirus	Picobirnavirus dog/KNA/2015	vertebrate
Picobirnavirus dog_KNA_2015	X53	53	2017-C-06	Captivity	Normal	Gorilla	Old	F	ZooGor	89.4177	Picobirnavirus dog_KNA_2015	Viruses	unknown	Picobirnaviridae	Picobirnavirus	Picobirnavirus dog/KNA/2015	vertebrate
Picobirnavirus dog_KNA_2015	X56	56	2017-C-03	Captivity	Normal	Gorilla	Medium	M	ZooGor	104.945	Picobirnavirus dog_KNA_2015	Viruses	unknown	Picobirnaviridae	Picobirnavirus	Picobirnavirus dog/KNA/2015	vertebrate
Picobirnavirus dog_KNA_2015	X58	58	2017-MA-03	Captivity	NA	Human	Medium	M	ZooHum	0.514616	Picobirnavirus dog_KNA_2015	Viruses	unknown	Picobirnaviridae	Picobirnavirus	Picobirnavirus dog/KNA/2015	vertebrate
Picobirnavirus dog_KNA_2015	X28	28	IC-002	Cameroun	Normal	Human	Medium	M	CamHum	12.11	Picobirnavirus dog_KNA_2015	Viruses	unknown	Picobirnaviridae	Picobirnavirus	Picobirnavirus dog/KNA/2015	vertebrate
Picobirnavirus dog_KNA_2015	X30	30	IC-005	Cameroun	Normal	Human	Old	M	CamHum	211.069	Picobirnavirus dog_KNA_2015	Viruses	unknown	Picobirnaviridae	Picobirnavirus	Picobirnavirus dog/KNA/2015	vertebrate
Picobirnavirus dog_KNA_2015	X39	39	DA-006	Cameroun	Normal	Gorilla	Old	M	CamGor	11.6354	Picobirnavirus dog_KNA_2015	Viruses	unknown	Picobirnaviridae	Picobirnavirus	Picobirnavirus dog/KNA/2015	vertebrate
Picobirnavirus dog_KNA_2015	X40	40	FB-003	Cameroun	Normal	Chimpanzee	NA	NA	CamChim	116.138	Picobirnavirus dog_KNA_2015	Viruses	unknown	Picobirnaviridae	Picobirnavirus	Picobirnavirus dog/KNA/2015	vertebrate
Picobirnavirus dog_KNA_2015	X43	43	IC-008	Cameroun	Normal	Human	Young	F	CamHum	0.902508	Picobirnavirus dog_KNA_2015	Viruses	unknown	Picobirnaviridae	Picobirnavirus	Picobirnavirus dog/KNA/2015	vertebrate
Picobirnavirus dog_KNA_2015	X47	47	2017-C-05	Captivity	Normal	Gorilla	Medium	M	ZooGor	996.891	Picobirnavirus dog_KNA_2015	Viruses	unknown	Picobirnaviridae	Picobirnavirus	Picobirnavirus dog/KNA/2015	vertebrate
Picobirnavirus dog_KNA_2015	X49	49	2017-C-02	Captivity	Normal	Gorilla	Medium	F	ZooGor	26.7687	Picobirnavirus dog_KNA_2015	Viruses	unknown	Picobirnaviridae	Picobirnavirus	Picobirnavirus dog/KNA/2015	vertebrate
Picobirnavirus dog_KNA_2015	X5	5	DA-009	Cameroun	Soft	Gorilla	Medium	M	CamGor	40.6169	Picobirnavirus dog_KNA_2015	Viruses	unknown	Picobirnaviridae	Picobirnavirus	Picobirnavirus dog/KNA/2015	vertebrate
Picobirnavirus dog_KNA_2015	X62	62	2017-MA-02	Captivity	NA	Human	Medium	M	ZooHum	7.7723	Picobirnavirus dog_KNA_2015	Viruses	unknown	Picobirnaviridae	Picobirnavirus	Picobirnavirus dog/KNA/2015	vertebrate
Picobirnavirus dog_KNA_2015	X63	63	2017-B-03	Captivity	Soft	Chimpanzee	Old	M	ZooChim	7.83246	Picobirnavirus dog_KNA_2015	Viruses	unknown	Picobirnaviridae	Picobirnavirus	Picobirnavirus dog/KNA/2015	vertebrate
Picobirnavirus dog_KNA_2015	X12	12	JC-004	Cameroun	Normal	Human	Old	M	CamHum	8.33129	Picobirnavirus dog_KNA_2015	Viruses	unknown	Picobirnaviridae	Picobirnavirus	Picobirnavirus dog/KNA/2015	vertebrate
Picobirnavirus green monkey_KNA_2015	X39	39	DA-006	Cameroun	Normal	Gorilla	Old	M	CamGor	1.30735	Picobirnavirus green monkey_KNA_2015	Viruses	unknown	Picobirnaviridae	Picobirnavirus	Picobirnavirus green monkey/KNA/2015	vertebrate
Picobirnavirus green monkey_KNA_2015	X21	21	EA-004	Cameroun	Normal	Gorilla	Old	M	CamGor	8.18028	Picobirnavirus green monkey_KNA_2015	Viruses	unknown	Picobirnaviridae	Picobirnavirus	Picobirnavirus green monkey/KNA/2015	vertebrate
Picobirnavirus green monkey_KNA_2015	X20	20	DA-003	Cameroun	Normal	Gorilla	Old	M	CamGor	1.16969	Picobirnavirus green monkey_KNA_2015	Viruses	unknown	Picobirnaviridae	Picobirnavirus	Picobirnavirus green monkey/KNA/2015	vertebrate
Picobirnavirus green monkey_KNA_2015	X22	22	EA-002	Cameroun	Normal	Gorilla	Old	F	CamGor	32.2723	Picobirnavirus green monkey_KNA_2015	Viruses	unknown	Picobirnaviridae	Picobirnavirus	Picobirnavirus green monkey/KNA/2015	vertebrate
Picobirnavirus green monkey_KNA_2015	X36	36	DA-005	Cameroun	Normal	Gorilla	Young	NA	CamGor	2.80938	Picobirnavirus green monkey_KNA_2015	Viruses	unknown	Picobirnaviridae	Picobirnavirus	Picobirnavirus green monkey/KNA/2015	vertebrate
Picobirnavirus green monkey_KNA_2015	X26	26	DA-004	Cameroun	Normal	Gorilla	Old	F	CamGor	0.636823	Picobirnavirus green monkey_KNA_2015	Viruses	unknown	Picobirnaviridae	Picobirnavirus	Picobirnavirus green monkey/KNA/2015	vertebrate
Picobirnavirus sp.	X22	22	EA-002	Cameroun	Normal	Gorilla	Old	F	CamGor	4.40494	Picobirnavirus sp.	Viruses	unknown	Picobirnaviridae	Picobirnavirus	Picobirnavirus sp.	vertebrate
Picobirnavirus sp.	X51	51	2017-B-05	Captivity	Soft	Chimpanzee	Old	M	ZooChim	59.7154	Picobirnavirus sp.	Viruses	unknown	Picobirnaviridae	Picobirnavirus	Picobirnavirus sp.	vertebrate
Picobirnavirus sp.	X23	23	EA-005	Cameroun	Normal	Gorilla	Medium	M	CamGor	21.6726	Picobirnavirus sp.	Viruses	unknown	Picobirnaviridae	Picobirnavirus	Picobirnavirus sp.	vertebrate
Picobirnavirus sp.	X28	28	IC-002	Cameroun	Normal	Human	Medium	M	CamHum	0.906019	Picobirnavirus sp.	Viruses	unknown	Picobirnaviridae	Picobirnavirus	Picobirnavirus sp.	vertebrate
Picobirnavirus sp.	X20	20	DA-003	Cameroun	Normal	Gorilla	Old	M	CamGor	0.599841	Picobirnavirus sp.	Viruses	unknown	Picobirnaviridae	Picobirnavirus	Picobirnavirus sp.	vertebrate
Picobirnavirus sp.	X57	57	2017-B-01	Captivity	Soft	Chimpanzee	Old	M	ZooChim	6.60243	Picobirnavirus sp.	Viruses	unknown	Picobirnaviridae	Picobirnavirus	Picobirnavirus sp.	vertebrate
Picobirnavirus sp.	X5	5	DA-009	Cameroun	Soft	Gorilla	Medium	M	CamGor	2.19118	Picobirnavirus sp.	Viruses	unknown	Picobirnaviridae	Picobirnavirus	Picobirnavirus sp.	vertebrate
Picobirnavirus sp.	X63	63	2017-B-03	Captivity	Soft	Chimpanzee	Old	M	ZooChim	0.68534	Picobirnavirus sp.	Viruses	unknown	Picobirnaviridae	Picobirnavirus	Picobirnavirus sp.	vertebrate
Picobirnavirus sp.	X58	58	2017-MA-03	Captivity	NA	Human	Medium	M	ZooHum	1.34071	Picobirnavirus sp.	Viruses	unknown	Picobirnaviridae	Picobirnavirus	Picobirnavirus sp.	vertebrate
Picornavirales Tottori-HG1	X13	13	FB-004	Cameroun	Normal	Chimpanzee	NA	NA	CamChim	1.37377	Picornavirales Tottori-HG1	Viruses	Picornavirales	unknown	unknown	Picornavirales Tottori-HG1	vertebrate
Picornavirales Tottori-HG1	X20	20	DA-003	Cameroun	Normal	Gorilla	Old	M	CamGor	461.488	Picornavirales Tottori-HG1	Viruses	Picornavirales	unknown	unknown	Picornavirales Tottori-HG1	vertebrate
Porcine endogenous retrovirus E	X30	30	IC-005	Cameroun	Normal	Human	Old	M	CamHum	0.717643	Porcine endogenous retrovirus E	Viruses	Ortervirales	Retroviridae	Gammaretrovirus	Porcine type-C oncovirus	vertebrate
Porcine endogenous retrovirus E	X42	42	JC-002	Cameroun	Normal	Human	Old	M	CamHum	0.774439	Porcine endogenous retrovirus E	Viruses	Ortervirales	Retroviridae	Gammaretrovirus	Porcine type-C oncovirus	vertebrate
Porcine picobirnavirus	X20	20	DA-003	Cameroun	Normal	Gorilla	Old	M	CamGor	0.52986	Porcine picobirnavirus	Viruses	unknown	Picobirnaviridae	Picobirnavirus	Porcine picobirnavirus	vertebrate
Porcine picobirnavirus	X23	23	EA-005	Cameroun	Normal	Gorilla	Medium	M	CamGor	6.11502	Porcine picobirnavirus	Viruses	unknown	Picobirnaviridae	Picobirnavirus	Porcine picobirnavirus	vertebrate
Porcine picobirnavirus	X24	24	EA-003	Cameroun	Soft	Gorilla	Medium	M	CamGor	0.785953	Porcine picobirnavirus	Viruses	unknown	Picobirnaviridae	Picobirnavirus	Porcine picobirnavirus	vertebrate
Porcine picobirnavirus	X34	34	FB-005	Cameroun	Hard	Chimpanzee	NA	NA	CamChim	1.11575	Porcine picobirnavirus	Viruses	unknown	Picobirnaviridae	Picobirnavirus	Porcine picobirnavirus	vertebrate
Porcine picobirnavirus	X47	47	2017-C-05	Captivity	Normal	Gorilla	Medium	M	ZooGor	6.05685	Porcine picobirnavirus	Viruses	unknown	Picobirnaviridae	Picobirnavirus	Porcine picobirnavirus	vertebrate
Porcine picobirnavirus	X58	58	2017-MA-03	Captivity	NA	Human	Medium	M	ZooHum	1.59802	Porcine picobirnavirus	Viruses	unknown	Picobirnaviridae	Picobirnavirus	Porcine picobirnavirus	vertebrate
Posavirus 3	X53	53	2017-C-06	Captivity	Normal	Gorilla	Old	F	ZooGor	0.721402	Posavirus 3	Viruses	Picornavirales	unknown	Posavirus	Posavirus 3	vertebrate
Posavirus 3	X22	22	EA-002	Cameroun	Normal	Gorilla	Old	F	CamGor	0.520028	Posavirus 3	Viruses	Picornavirales	unknown	Posavirus	Posavirus 3	vertebrate
Posavirus 3	X54	54	2017-B-02	Captivity	Soft	Chimpanzee	Medium	F	ZooChim	0.525608	Posavirus 3	Viruses	Picornavirales	unknown	Posavirus	Posavirus 3	vertebrate
Posavirus 3	X55	55	2017-C-01	Captivity	Normal	Gorilla	Medium	F	ZooGor	1440.44	Posavirus 3	Viruses	Picornavirales	unknown	Posavirus	Posavirus 3	vertebrate
Posavirus 3	X64	64	2017-B-06	Captivity	Soft	Chimpanzee	Medium	F	ZooChim	0.909601	Posavirus 3	Viruses	Picornavirales	unknown	Posavirus	Posavirus 3	vertebrate
Posavirus 3	X52	52	2017-C-04	Captivity	Normal	Gorilla	Old	M	ZooGor	1350.59	Posavirus 3	Viruses	Picornavirales	unknown	Posavirus	Posavirus 3	vertebrate
Posavirus 3	X41	41	DA-008	Cameroun	Normal	Gorilla	Young	NA	CamGor	1.04817	Posavirus 3	Viruses	Picornavirales	unknown	Posavirus	Posavirus 3	vertebrate
Posavirus 3	X46	46	2017-MA-01	Captivity	NA	Human	Medium	M	ZooHum	0.717367	Posavirus 3	Viruses	Picornavirales	unknown	Posavirus	Posavirus 3	vertebrate
Posavirus 3	X47	47	2017-C-05	Captivity	Normal	Gorilla	Medium	M	ZooGor	15679	Posavirus 3	Viruses	Picornavirales	unknown	Posavirus	Posavirus 3	vertebrate
Primate norovirus	X3	3	IC-019	Cameroun	Normal	Human	Old	M	CamHum	1.93301	Primate norovirus	Viruses	unknown	Caliciviridae	Norovirus	Primate norovirus	vertebrate
Saimiriine betaherpesvirus 4	X7	7	FB-002	Cameroun	Normal	Chimpanzee	NA	NA	CamChim	0.747367	Saimiriine betaherpesvirus 4	Viruses	Herpesvirales	Herpesviridae	Cytomegalovirus	Saimiriine betaherpesvirus 4	vertebrate
Sea otter parvovirus 1	X34	34	FB-005	Cameroun	Hard	Chimpanzee	NA	NA	CamChim	0.617105	Sea otter parvovirus 1	Viruses	unknown	Parvoviridae	unknown	Sea otter parvovirus 1	vertebrate
Simian adenovirus 1	X12	12	JC-004	Cameroun	Normal	Human	Old	M	CamHum	8.69077	Simian adenovirus 1	Viruses	unknown	Adenoviridae	Mastadenovirus	Human mastadenovirus G	vertebrate
Simian adenovirus 18	X12	12	JC-004	Cameroun	Normal	Human	Old	M	CamHum	8.69077	Simian adenovirus 18	Viruses	unknown	Adenoviridae	Mastadenovirus	Simian mastadenovirus F	vertebrate
Simian adenovirus 21	X25	25	IC-018	Cameroun	Soft	Human	Medium	F	CamHum	4.76096	Simian adenovirus 21	Viruses	unknown	Adenoviridae	Mastadenovirus	Human mastadenovirus B	vertebrate
Simian adenovirus 21	X27	27	DA-001	Cameroun	Normal	Gorilla	Old	F	CamGor	3.07845	Simian adenovirus 21	Viruses	unknown	Adenoviridae	Mastadenovirus	Human mastadenovirus B	vertebrate
Simian adenovirus 21	X47	47	2017-C-05	Captivity	Normal	Gorilla	Medium	M	ZooGor	20.546	Simian adenovirus 21	Viruses	unknown	Adenoviridae	Mastadenovirus	Human mastadenovirus B	vertebrate
Simian adenovirus 25	X12	12	JC-004	Cameroun	Normal	Human	Old	M	CamHum	25.2407	Simian adenovirus 25	Viruses	unknown	Adenoviridae	Mastadenovirus	Human mastadenovirus E	vertebrate
Simian adenovirus 25	X13	13	FB-004	Cameroun	Normal	Chimpanzee	NA	NA	CamChim	4.12375	Simian adenovirus 25	Viruses	unknown	Adenoviridae	Mastadenovirus	Human mastadenovirus E	vertebrate
Simian adenovirus 25	X30	30	IC-005	Cameroun	Normal	Human	Old	M	CamHum	1.24306	Simian adenovirus 25	Viruses	unknown	Adenoviridae	Mastadenovirus	Human mastadenovirus E	vertebrate
Simian adenovirus 25	X32	32	FB-006	Cameroun	Normal	Chimpanzee	NA	NA	CamChim	3.91225	Simian adenovirus 25	Viruses	unknown	Adenoviridae	Mastadenovirus	Human mastadenovirus E	vertebrate
Simian adenovirus 25	X35	35	FB-001	Cameroun	Normal	Chimpanzee	NA	NA	CamChim	59.2607	Simian adenovirus 25	Viruses	unknown	Adenoviridae	Mastadenovirus	Human mastadenovirus E	vertebrate
Simian adenovirus 25	X47	47	2017-C-05	Captivity	Normal	Gorilla	Medium	M	ZooGor	0.692024	Simian adenovirus 25	Viruses	unknown	Adenoviridae	Mastadenovirus	Human mastadenovirus E	vertebrate
Simian adenovirus 25	X51	51	2017-B-05	Captivity	Soft	Chimpanzee	Old	M	ZooChim	4.83794	Simian adenovirus 25	Viruses	unknown	Adenoviridae	Mastadenovirus	Human mastadenovirus E	vertebrate
Simian adenovirus 25	X54	54	2017-B-02	Captivity	Soft	Chimpanzee	Medium	F	ZooChim	73.5233	Simian adenovirus 25	Viruses	unknown	Adenoviridae	Mastadenovirus	Human mastadenovirus E	vertebrate
Simian adenovirus 25	X57	57	2017-B-01	Captivity	Soft	Chimpanzee	Old	M	ZooChim	2.40474	Simian adenovirus 25	Viruses	unknown	Adenoviridae	Mastadenovirus	Human mastadenovirus E	vertebrate
Simian adenovirus 25	X64	64	2017-B-06	Captivity	Soft	Chimpanzee	Medium	F	ZooChim	0.511135	Simian adenovirus 25	Viruses	unknown	Adenoviridae	Mastadenovirus	Human mastadenovirus E	vertebrate
Simian adenovirus 25	X7	7	FB-002	Cameroun	Normal	Chimpanzee	NA	NA	CamChim	0.705847	Simian adenovirus 25	Viruses	unknown	Adenoviridae	Mastadenovirus	Human mastadenovirus E	vertebrate
Simian adenovirus 49	X12	12	JC-004	Cameroun	Normal	Human	Old	M	CamHum	1.08115	Simian adenovirus 49	Viruses	unknown	Adenoviridae	Mastadenovirus	Simian mastadenovirus B	vertebrate
Simian adenovirus 49	X30	30	IC-005	Cameroun	Normal	Human	Old	M	CamHum	1.08928	Simian adenovirus 49	Viruses	unknown	Adenoviridae	Mastadenovirus	Simian mastadenovirus B	vertebrate
Simian adenovirus 49	X64	64	2017-B-06	Captivity	Soft	Chimpanzee	Medium	F	ZooChim	0.86893	Simian adenovirus 49	Viruses	unknown	Adenoviridae	Mastadenovirus	Simian mastadenovirus B	vertebrate
Tortoise picornavirus	X9	9	IC-001	Cameroun	Soft	Human	Medium	M	CamHum	1.74101	Tortoise picornavirus	Viruses	Picornavirales	Picornaviridae	Torchivirus	Torchivirus A	vertebrate

## Sheet: Figure3A
	Axis.1	Axis.2	SampleID	Name	Description	Site	Consistency	Species	Age	Sex	Group
X10	0.0862919	-0.103257	10	X10	IC-016	Cameroun	Normal	Human	Old	M	CamHum
X11	0.0789879	-0.131955	11	X11	IC-009	Cameroun	Soft	Human	Old	M	CamHum
X12	-0.0941916	0.039213	12	X12	JC-004	Cameroun	Normal	Human	Old	M	CamHum
X13	-0.0530557	0.360172	13	X13	FB-004	Cameroun	Normal	Chimpanzee	NA	NA	CamChim
X14	0.332901	-0.0886155	14	X14	IC-014	Cameroun	Normal	Human	Medium	M	CamHum
X15	0.30446	-0.141897	15	X15	IC-015	Cameroun	Normal	Human	Medium	M	CamHum
X17	0.252487	-0.152936	17	X17	IC-006	Cameroun	Normal	Human	Medium	M	CamHum
X18	0.288208	-0.21184	18	X18	JC-001	Cameroun	Normal	Human	Medium	F	CamHum
X19	0.116605	-0.246185	19	X19	IC-012	Cameroun	Normal	Human	Old	M	CamHum
X1	0.102833	-0.069986	1	X1	EA-001	Cameroun	Normal	Gorilla	Medium	M	CamGor
X20	-0.0053571	0.199951	20	X20	DA-003	Cameroun	Normal	Gorilla	Old	M	CamGor
X21	0.15729	0.132447	21	X21	EA-004	Cameroun	Normal	Gorilla	Old	M	CamGor
X22	-0.0050874	0.0934316	22	X22	EA-002	Cameroun	Normal	Gorilla	Old	F	CamGor
X23	-0.0282274	0.248917	23	X23	EA-005	Cameroun	Normal	Gorilla	Medium	M	CamGor
X24	0.254353	-0.0247049	24	X24	EA-003	Cameroun	Soft	Gorilla	Medium	M	CamGor
X25	0.00073654	-0.0030947	25	X25	IC-018	Cameroun	Soft	Human	Medium	F	CamHum
X26	0.201671	0.265141	26	X26	DA-004	Cameroun	Normal	Gorilla	Old	F	CamGor
X27	0.13699	0.371033	27	X27	DA-001	Cameroun	Normal	Gorilla	Old	F	CamGor
X28	0.120974	0.214168	28	X28	IC-002	Cameroun	Normal	Human	Medium	M	CamHum
X29	0.135037	-0.140452	29	X29	IC-013	Cameroun	Normal	Human	Old	M	CamHum
X2	0.0951611	-0.042267	2	X2	DA-007	Cameroun	Normal	Gorilla	Old	F	CamGor
X30	-0.0930988	0.0683039	30	X30	IC-005	Cameroun	Normal	Human	Old	M	CamHum
X32	-0.0359887	0.405319	32	X32	FB-006	Cameroun	Normal	Chimpanzee	NA	NA	CamChim
X33	0.300637	-0.0419165	33	X33	EA-006	Cameroun	Soft	Gorilla	NA	NA	CamGor
X34	-0.007251	0.290989	34	X34	FB-005	Cameroun	Hard	Chimpanzee	NA	NA	CamChim
X35	0.0122033	0.256821	35	X35	FB-001	Cameroun	Normal	Chimpanzee	NA	NA	CamChim
X36	0.345251	-0.0057081	36	X36	DA-005	Cameroun	Normal	Gorilla	Young	NA	CamGor
X37	0.171745	-0.0161094	37	X37	DA-002	Cameroun	Normal	Gorilla	Old	M	CamGor
X39	-0.025687	0.35102	39	X39	DA-006	Cameroun	Normal	Gorilla	Old	M	CamGor
X3	0.10743	-0.192123	3	X3	IC-019	Cameroun	Normal	Human	Old	M	CamHum
X40	-0.0725081	0.253105	40	X40	FB-003	Cameroun	Normal	Chimpanzee	NA	NA	CamChim
X41	-0.0263473	-0.0050558	41	X41	DA-008	Cameroun	Normal	Gorilla	Young	NA	CamGor
X42	0.00560225	0.0382217	42	X42	JC-002	Cameroun	Normal	Human	Old	M	CamHum
X43	0.115936	-0.234943	43	X43	IC-008	Cameroun	Normal	Human	Young	F	CamHum
X44	-0.0721918	-0.0007275	44	X44	IC-004	Cameroun	Normal	Human	Young	M	CamHum
X45	0.0195157	-0.0784382	45	X45	IC-017	Cameroun	Normal	Human	Medium	F	CamHum
X46	0.253431	-0.180099	46	X46	2017-MA-01	Captivity	NA	Human	Medium	M	ZooHum
X47	-0.17302	-0.0394622	47	X47	2017-C-05	Captivity	Normal	Gorilla	Medium	M	ZooGor
X48	-0.0837809	0.0098908	48	X48	2017-MA-05	Captivity	NA	Human	Young	F	ZooHum
X49	-0.130326	-0.0218952	49	X49	2017-C-02	Captivity	Normal	Gorilla	Medium	F	ZooGor
X4	-0.0737687	0.0401252	4	X4	IC-007	Cameroun	Soft	Human	Young	M	CamHum
X50	0.090404	-0.136163	50	X50	2017-MA-07	Captivity	NA	Human	Medium	F	ZooHum
X51	-0.471821	-0.205684	51	X51	2017-B-05	Captivity	Soft	Chimpanzee	Old	M	ZooChim
X52	-0.371613	-0.133845	52	X52	2017-C-04	Captivity	Normal	Gorilla	Old	M	ZooGor
X53	-0.456902	-0.164976	53	X53	2017-C-06	Captivity	Normal	Gorilla	Old	F	ZooGor
X54	-0.112753	0.0332556	54	X54	2017-B-02	Captivity	Soft	Chimpanzee	Medium	F	ZooChim
X55	-0.253066	-0.0826293	55	X55	2017-C-01	Captivity	Normal	Gorilla	Medium	F	ZooGor
X56	-0.454032	-0.102487	56	X56	2017-C-03	Captivity	Normal	Gorilla	Medium	M	ZooGor
X57	-0.349488	-0.119267	57	X57	2017-B-01	Captivity	Soft	Chimpanzee	Old	M	ZooChim
X58	-0.0796734	-0.0046223	58	X58	2017-MA-03	Captivity	NA	Human	Medium	M	ZooHum
X59	0.18162	-0.24902	59	X59	2017-MA-06	Captivity	NA	Human	Old	M	ZooHum
X5	-0.0533402	0.283207	5	X5	DA-009	Cameroun	Soft	Gorilla	Medium	M	CamGor
X60	0.110005	-0.121806	60	X60	2017-MA-04	Captivity	NA	Human	Young	M	ZooHum
X62	-0.0718586	-0.0497511	62	X62	2017-MA-02	Captivity	NA	Human	Medium	M	ZooHum
X63	-0.509984	-0.162693	63	X63	2017-B-03	Captivity	Soft	Chimpanzee	Old	M	ZooChim
X64	-0.163775	-0.0584664	64	X64	2017-B-06	Captivity	Soft	Chimpanzee	Medium	F	ZooChim
X6	-0.0599168	0.00333595	6	X6	JC-003	Cameroun	Soft	Human	Old	M	CamHum
X7	-0.101028	0.00895491	7	X7	FB-002	Cameroun	Normal	Chimpanzee	NA	NA	CamChim
X8	0.194592	-0.226978	8	X8	IC-003	Cameroun	Soft	Human	Medium	M	CamHum
X9	-0.0842202	0.0250349	9	X9	IC-001	Cameroun	Soft	Human	Medium	M	CamHum

## Sheet: Figure3B
	Axis.1	Axis.2	SampleID	Name	Description	Site	Consistency	Species	Age	Sex	Group
X10	-0.00454595	0.129135	10	X10	IC-016	Cameroun	Normal	Human	Old	M	CamHum
X11	-0.0883279	0.123676	11	X11	IC-009	Cameroun	Soft	Human	Old	M	CamHum
X12	0.403535	-0.222929	12	X12	JC-004	Cameroun	Normal	Human	Old	M	CamHum
X13	-0.0607678	0.102103	13	X13	FB-004	Cameroun	Normal	Chimpanzee	NA	NA	CamChim
X14	-0.17036	-0.113399	14	X14	IC-014	Cameroun	Normal	Human	Medium	M	CamHum
X15	-0.110731	0.0362814	15	X15	IC-015	Cameroun	Normal	Human	Medium	M	CamHum
X17	-0.222505	-0.197386	17	X17	IC-006	Cameroun	Normal	Human	Medium	M	CamHum
X18	0.0160183	0.232451	18	X18	JC-001	Cameroun	Normal	Human	Medium	F	CamHum
X19	-0.0403311	0.389903	19	X19	IC-012	Cameroun	Normal	Human	Old	M	CamHum
X1	-0.108965	0.071467	1	X1	EA-001	Cameroun	Normal	Gorilla	Medium	M	CamGor
X20	-0.0929564	0.033549	20	X20	DA-003	Cameroun	Normal	Gorilla	Old	M	CamGor
X21	-0.0499285	-0.00358195	21	X21	EA-004	Cameroun	Normal	Gorilla	Old	M	CamGor
X22	-0.185326	-0.121355	22	X22	EA-002	Cameroun	Normal	Gorilla	Old	F	CamGor
X23	-0.0635086	-0.0347028	23	X23	EA-005	Cameroun	Normal	Gorilla	Medium	M	CamGor
X24	-0.106783	-0.0940609	24	X24	EA-003	Cameroun	Soft	Gorilla	Medium	M	CamGor
X25	-0.252137	-0.103701	25	X25	IC-018	Cameroun	Soft	Human	Medium	F	CamHum
X26	-0.267633	-0.211575	26	X26	DA-004	Cameroun	Normal	Gorilla	Old	F	CamGor
X27	-0.243557	-0.197766	27	X27	DA-001	Cameroun	Normal	Gorilla	Old	F	CamGor
X28	0.135242	-0.198223	28	X28	IC-002	Cameroun	Normal	Human	Medium	M	CamHum
X29	-0.0359949	0.339387	29	X29	IC-013	Cameroun	Normal	Human	Old	M	CamHum
X2	0.0919334	0.0328981	2	X2	DA-007	Cameroun	Normal	Gorilla	Old	F	CamGor
X30	0.339428	-0.192275	30	X30	IC-005	Cameroun	Normal	Human	Old	M	CamHum
X32	-0.0890218	-0.00776074	32	X32	FB-006	Cameroun	Normal	Chimpanzee	NA	NA	CamChim
X33	-0.11568	-0.09651	33	X33	EA-006	Cameroun	Soft	Gorilla	NA	NA	CamGor
X34	-0.215032	-0.105633	34	X34	FB-005	Cameroun	Hard	Chimpanzee	NA	NA	CamChim
X35	-0.160988	0.0210959	35	X35	FB-001	Cameroun	Normal	Chimpanzee	NA	NA	CamChim
X36	-0.196549	-0.226826	36	X36	DA-005	Cameroun	Normal	Gorilla	Young	NA	CamGor
X37	-0.0495223	0.0773269	37	X37	DA-002	Cameroun	Normal	Gorilla	Old	M	CamGor
X39	-0.228741	-0.228617	39	X39	DA-006	Cameroun	Normal	Gorilla	Old	M	CamGor
X3	0.26764	0.165274	3	X3	IC-019	Cameroun	Normal	Human	Old	M	CamHum
X40	-0.177545	0.0427826	40	X40	FB-003	Cameroun	Normal	Chimpanzee	NA	NA	CamChim
X41	-0.110382	0.0872472	41	X41	DA-008	Cameroun	Normal	Gorilla	Young	NA	CamGor
X42	0.0914922	0.160097	42	X42	JC-002	Cameroun	Normal	Human	Old	M	CamHum
X43	0.102474	0.316311	43	X43	IC-008	Cameroun	Normal	Human	Young	F	CamHum
X44	0.0629645	0.071751	44	X44	IC-004	Cameroun	Normal	Human	Young	M	CamHum
X45	0.0447404	0.022583	45	X45	IC-017	Cameroun	Normal	Human	Medium	F	CamHum
X46	-0.263775	-0.0707598	46	X46	2017-MA-01	Captivity	NA	Human	Medium	M	ZooHum
X47	0.199947	0.175922	47	X47	2017-C-05	Captivity	Normal	Gorilla	Medium	M	ZooGor
X48	-0.0851229	0.198262	48	X48	2017-MA-05	Captivity	NA	Human	Young	F	ZooHum
X49	-0.191194	0.0114653	49	X49	2017-C-02	Captivity	Normal	Gorilla	Medium	F	ZooGor
X4	0.431686	-0.0605836	4	X4	IC-007	Cameroun	Soft	Human	Young	M	CamHum
X50	-0.268518	-0.0799059	50	X50	2017-MA-07	Captivity	NA	Human	Medium	F	ZooHum
X51	0.467324	-0.116731	51	X51	2017-B-05	Captivity	Soft	Chimpanzee	Old	M	ZooChim
X52	0.211926	0.0041265	52	X52	2017-C-04	Captivity	Normal	Gorilla	Old	M	ZooGor
X53	0.44016	-0.119765	53	X53	2017-C-06	Captivity	Normal	Gorilla	Old	F	ZooGor
X54	-0.152381	0.132142	54	X54	2017-B-02	Captivity	Soft	Chimpanzee	Medium	F	ZooChim
X55	0.326366	-0.0599485	55	X55	2017-C-01	Captivity	Normal	Gorilla	Medium	F	ZooGor
X56	0.454285	-0.1905	56	X56	2017-C-03	Captivity	Normal	Gorilla	Medium	M	ZooGor
X57	0.283157	-0.0920857	57	X57	2017-B-01	Captivity	Soft	Chimpanzee	Old	M	ZooChim
X58	-0.253325	-0.183301	58	X58	2017-MA-03	Captivity	NA	Human	Medium	M	ZooHum
X59	-0.176302	0.263647	59	X59	2017-MA-06	Captivity	NA	Human	Old	M	ZooHum
X5	-0.165427	-0.170479	5	X5	DA-009	Cameroun	Soft	Gorilla	Medium	M	CamGor
X60	-0.307185	-0.254503	60	X60	2017-MA-04	Captivity	NA	Human	Young	M	ZooHum
X62	0.0239097	0.263347	62	X62	2017-MA-02	Captivity	NA	Human	Medium	M	ZooHum
X63	0.444879	-0.194409	63	X63	2017-B-03	Captivity	Soft	Chimpanzee	Old	M	ZooChim
X64	0.0194534	-0.170918	64	X64	2017-B-06	Captivity	Soft	Chimpanzee	Medium	F	ZooChim
X6	-0.0524736	0.0381959	6	X6	JC-003	Cameroun	Soft	Human	Old	M	CamHum
X7	-0.0570003	0.446404	7	X7	FB-002	Cameroun	Normal	Chimpanzee	NA	NA	CamChim
X8	0.28644	0.00238944	8	X8	IC-003	Cameroun	Soft	Human	Medium	M	CamHum
X9	0.275525	0.128972	9	X9	IC-001	Cameroun	Soft	Human	Medium	M	CamHum

## Sheet: Figure3C
	value	x	y	SampleID	Name	Description	Site	Consistency	Species	Age	Sex	Group
X10	X10	-1.88661	6.16567	10	X10	IC-016	Cameroun	Normal	Human	Old	M	CamHum
X11	X11	-2.95563	3.93404	11	X11	IC-009	Cameroun	Soft	Human	Old	M	CamHum
X12	X12	6.74717	4.5657	12	X12	JC-004	Cameroun	Normal	Human	Old	M	CamHum
X13	X13	0.327911	-1.52226	13	X13	FB-004	Cameroun	Normal	Chimpanzee	NA	NA	CamChim
X14	X14	0.445614	3.77482	14	X14	IC-014	Cameroun	Normal	Human	Medium	M	CamHum
X15	X15	-1.03098	4.22332	15	X15	IC-015	Cameroun	Normal	Human	Medium	M	CamHum
X17	X17	-0.771259	4.59956	17	X17	IC-006	Cameroun	Normal	Human	Medium	M	CamHum
X18	X18	0.539311	5.25506	18	X18	JC-001	Cameroun	Normal	Human	Medium	F	CamHum
X19	X19	1.58083	6.46092	19	X19	IC-012	Cameroun	Normal	Human	Old	M	CamHum
X1	X1	3.28346	3.40641	1	X1	EA-001	Cameroun	Normal	Gorilla	Medium	M	CamGor
X20	X20	0.960533	1.26887	20	X20	DA-003	Cameroun	Normal	Gorilla	Old	M	CamGor
X21	X21	-0.784978	2.4093	21	X21	EA-004	Cameroun	Normal	Gorilla	Old	M	CamGor
X23	X23	-2.2221	-0.855954	23	X23	EA-005	Cameroun	Normal	Gorilla	Medium	M	CamGor
X24	X24	0.0309627	4.01256	24	X24	EA-003	Cameroun	Soft	Gorilla	Medium	M	CamGor
X26	X26	0.130412	2.59479	26	X26	DA-004	Cameroun	Normal	Gorilla	Old	F	CamGor
X27	X27	-0.0131477	1.94916	27	X27	DA-001	Cameroun	Normal	Gorilla	Old	F	CamGor
X28	X28	-1.3606	2.6689	28	X28	IC-002	Cameroun	Normal	Human	Medium	M	CamHum
X29	X29	1.49457	7.22298	29	X29	IC-013	Cameroun	Normal	Human	Old	M	CamHum
X30	X30	6.40087	5.35223	30	X30	IC-005	Cameroun	Normal	Human	Old	M	CamHum
X32	X32	0.748771	-0.469002	32	X32	FB-006	Cameroun	Normal	Chimpanzee	NA	NA	CamChim
X33	X33	-0.186876	3.59798	33	X33	EA-006	Cameroun	Soft	Gorilla	NA	NA	CamGor
X34	X34	0.924933	-2.01379	34	X34	FB-005	Cameroun	Hard	Chimpanzee	NA	NA	CamChim
X35	X35	1.90762	-1.28518	35	X35	FB-001	Cameroun	Normal	Chimpanzee	NA	NA	CamChim
X36	X36	-0.635482	3.56319	36	X36	DA-005	Cameroun	Normal	Gorilla	Young	NA	CamGor
X37	X37	1.50858	3.81808	37	X37	DA-002	Cameroun	Normal	Gorilla	Old	M	CamGor
X39	X39	-0.734531	0.999433	39	X39	DA-006	Cameroun	Normal	Gorilla	Old	M	CamGor
X3	X3	1.87335	4.75517	3	X3	IC-019	Cameroun	Normal	Human	Old	M	CamHum
X40	X40	-1.18348	-1.18721	40	X40	FB-003	Cameroun	Normal	Chimpanzee	NA	NA	CamChim
X43	X43	1.00913	6.65395	43	X43	IC-008	Cameroun	Normal	Human	Young	F	CamHum
X45	X45	3.40931	4.18629	45	X45	IC-017	Cameroun	Normal	Human	Medium	F	CamHum
X46	X46	-1.11368	5.23107	46	X46	2017-MA-01	Captivity	NA	Human	Medium	M	ZooHum
X4	X4	4.74617	7.56405	4	X4	IC-007	Cameroun	Soft	Human	Young	M	CamHum
X50	X50	-2.38317	5.349	50	X50	2017-MA-07	Captivity	NA	Human	Medium	F	ZooHum
X51	X51	5.94484	-0.0318613	51	X51	2017-B-05	Captivity	Soft	Chimpanzee	Old	M	ZooChim
X52	X52	5.23091	0.716271	52	X52	2017-C-04	Captivity	Normal	Gorilla	Old	M	ZooGor
X53	X53	6.03077	1.22688	53	X53	2017-C-06	Captivity	Normal	Gorilla	Old	F	ZooGor
X54	X54	3.63901	-0.892195	54	X54	2017-B-02	Captivity	Soft	Chimpanzee	Medium	F	ZooChim
X55	X55	6.68715	2.37744	55	X55	2017-C-01	Captivity	Normal	Gorilla	Medium	F	ZooGor
X56	X56	5.86659	0.48642	56	X56	2017-C-03	Captivity	Normal	Gorilla	Medium	M	ZooGor
X57	X57	4.99707	-0.523707	57	X57	2017-B-01	Captivity	Soft	Chimpanzee	Old	M	ZooChim
X59	X59	0.119238	6.55507	59	X59	2017-MA-06	Captivity	NA	Human	Old	M	ZooHum
X5	X5	-1.56574	0.295627	5	X5	DA-009	Cameroun	Soft	Gorilla	Medium	M	CamGor
X60	X60	-2.21487	4.64037	60	X60	2017-MA-04	Captivity	NA	Human	Young	M	ZooHum
X63	X63	4.95726	0.0017067	63	X63	2017-B-03	Captivity	Soft	Chimpanzee	Old	M	ZooChim
X64	X64	4.84803	-1.3784	64	X64	2017-B-06	Captivity	Soft	Chimpanzee	Medium	F	ZooChim
X8	X8	1.49752	5.32107	8	X8	IC-003	Cameroun	Soft	Human	Medium	M	CamHum
X9	X9	5.37177	6.93538	9	X9	IC-001	Cameroun	Soft	Human	Medium	M	CamHum

## Sheet: Figure5A
bit.score	interaction	name	selected	shared interaction	shared name
592.0	interacts with	"""15""" (interacts with) D8_AB448767.1	false	interacts with	"""15""" (interacts with) D8_AB448767.1
582.0	interacts with	"""15""" (interacts with) D53_FJ169625.1	false	interacts with	"""15""" (interacts with) D53_FJ169625.1
739.0	interacts with	"""15""" (interacts with) """15"""	false	interacts with	"""15""" (interacts with) """15"""
617.0	interacts with	"""15""" (interacts with) D49_DQ393829.1	false	interacts with	"""15""" (interacts with) D49_DQ393829.1
608.0	interacts with	"""15""" (interacts with) D48_EF153473.1	false	interacts with	"""15""" (interacts with) D48_EF153473.1
597.0	interacts with	"""15""" (interacts with) D36_GQ384080.1	false	interacts with	"""15""" (interacts with) D36_GQ384080.1
582.0	interacts with	"""15""" (interacts with) D37_DQ900900.1	false	interacts with	"""15""" (interacts with) D37_DQ900900.1
580.0	interacts with	"""15""" (interacts with) D46_AY875648.1	false	interacts with	"""15""" (interacts with) D46_AY875648.1
580.0	interacts with	"""15""" (interacts with) D9_NC_010956.1	false	interacts with	"""15""" (interacts with) D9_NC_010956.1
516.0	interacts with	"""15""" (interacts with) D54_NC_012959.1	false	interacts with	"""15""" (interacts with) D54_NC_012959.1
95.3	interacts with	"""15""" (interacts with) 18_Assembly_Contig_1	false	interacts with	"""15""" (interacts with) 18_Assembly_Contig_1
64596.0	interacts with	"""D8""" (interacts with) """D8"""	false	interacts with	"""D8""" (interacts with) """D8"""
339.0	interacts with	"""D8""" (interacts with) """D8"""	false	interacts with	"""D8""" (interacts with) """D8"""
339.0	interacts with	"""D8""" (interacts with) """D8"""	false	interacts with	"""D8""" (interacts with) """D8"""
39921.0	interacts with	"""D8""" (interacts with) """D4"""	false	interacts with	"""D8""" (interacts with) """D4"""
841.0	interacts with	"""D8""" (interacts with) """D4"""	false	interacts with	"""D8""" (interacts with) """D4"""
39829.0	interacts with	"""D8""" (interacts with) """D4"""	false	interacts with	"""D8""" (interacts with) """D4"""
3760.0	interacts with	"""D8""" (interacts with) """D4"""	false	interacts with	"""D8""" (interacts with) """D4"""
765.0	interacts with	"""D8""" (interacts with) """D4"""	false	interacts with	"""D8""" (interacts with) """D4"""
39410.0	interacts with	"""D8""" (interacts with) """D4"""	false	interacts with	"""D8""" (interacts with) """D4"""
4098.0	interacts with	"""D8""" (interacts with) """D4"""	false	interacts with	"""D8""" (interacts with) """D4"""
39364.0	interacts with	"""D8""" (interacts with) """D3"""	false	interacts with	"""D8""" (interacts with) """D3"""
39288.0	interacts with	"""D8""" (interacts with) """D3"""	false	interacts with	"""D8""" (interacts with) """D3"""
4575.0	interacts with	"""D8""" (interacts with) """D3"""	false	interacts with	"""D8""" (interacts with) """D3"""
25603.0	interacts with	"""D8""" (interacts with) """D5"""	false	interacts with	"""D8""" (interacts with) """D5"""
18231.0	interacts with	"""D8""" (interacts with) """D5"""	false	interacts with	"""D8""" (interacts with) """D5"""
12320.0	interacts with	"""D8""" (interacts with) """D5"""	false	interacts with	"""D8""" (interacts with) """D5"""
292.0	interacts with	"""D8""" (interacts with) """D5"""	false	interacts with	"""D8""" (interacts with) """D5"""
292.0	interacts with	"""D8""" (interacts with) """D5"""	false	interacts with	"""D8""" (interacts with) """D5"""
23152.0	interacts with	"""D8""" (interacts with) """D5"""	false	interacts with	"""D8""" (interacts with) """D5"""
13978.0	interacts with	"""D8""" (interacts with) """D5"""	false	interacts with	"""D8""" (interacts with) """D5"""
9904.0	interacts with	"""D8""" (interacts with) """D5"""	false	interacts with	"""D8""" (interacts with) """D5"""
1570.0	interacts with	"""D8""" (interacts with) """D5"""	false	interacts with	"""D8""" (interacts with) """D5"""
21987.0	interacts with	"""D8""" (interacts with) D9_NC_010956.1	false	interacts with	"""D8""" (interacts with) D9_NC_010956.1
17082.0	interacts with	"""D8""" (interacts with) D9_NC_010956.1	false	interacts with	"""D8""" (interacts with) D9_NC_010956.1
10768.0	interacts with	"""D8""" (interacts with) D9_NC_010956.1	false	interacts with	"""D8""" (interacts with) D9_NC_010956.1
14670.0	interacts with	"""D8""" (interacts with) """30"""	false	interacts with	"""D8""" (interacts with) """30"""
7206.0	interacts with	"""D8""" (interacts with) """30"""	false	interacts with	"""D8""" (interacts with) """30"""
1498.0	interacts with	"""D8""" (interacts with) """23"""	false	interacts with	"""D8""" (interacts with) """23"""
1184.0	interacts with	"""D8""" (interacts with) """36"""	false	interacts with	"""D8""" (interacts with) """36"""
1129.0	interacts with	"""D8""" (interacts with) """43"""	false	interacts with	"""D8""" (interacts with) """43"""
1101.0	interacts with	"""D8""" (interacts with) """18"""	false	interacts with	"""D8""" (interacts with) """18"""
1085.0	interacts with	"""D8""" (interacts with) """56"""	false	interacts with	"""D8""" (interacts with) """56"""
1055.0	interacts with	"""D8""" (interacts with) """60"""	false	interacts with	"""D8""" (interacts with) """60"""
850.0	interacts with	"""D8""" (interacts with) """43"""	false	interacts with	"""D8""" (interacts with) """43"""
841.0	interacts with	"""D8""" (interacts with) """37"""	false	interacts with	"""D8""" (interacts with) """37"""
839.0	interacts with	"""D8""" (interacts with) """15"""	false	interacts with	"""D8""" (interacts with) """15"""
822.0	interacts with	"""D8""" (interacts with) """41"""	false	interacts with	"""D8""" (interacts with) """41"""
760.0	interacts with	"""D8""" (interacts with) """37"""	false	interacts with	"""D8""" (interacts with) """37"""
743.0	interacts with	"""D8""" (interacts with) """24"""	false	interacts with	"""D8""" (interacts with) """24"""
743.0	interacts with	"""D8""" (interacts with) """24"""	false	interacts with	"""D8""" (interacts with) """24"""
640.0	interacts with	"""D8""" (interacts with) """60"""	false	interacts with	"""D8""" (interacts with) """60"""
640.0	interacts with	"""D8""" (interacts with) """41"""	false	interacts with	"""D8""" (interacts with) """41"""
627.0	interacts with	"""D8""" (interacts with) """26"""	false	interacts with	"""D8""" (interacts with) """26"""
592.0	interacts with	"""D8""" (interacts with) """63"""	false	interacts with	"""D8""" (interacts with) """63"""
592.0	interacts with	"""D8""" (interacts with) """15"""	false	interacts with	"""D8""" (interacts with) """15"""
586.0	interacts with	"""D8""" (interacts with) """36"""	false	interacts with	"""D8""" (interacts with) """36"""
582.0	interacts with	"""D8""" (interacts with) """19"""	false	interacts with	"""D8""" (interacts with) """19"""
577.0	interacts with	"""D8""" (interacts with) """34"""	false	interacts with	"""D8""" (interacts with) """34"""
531.0	interacts with	"""D8""" (interacts with) """26"""	false	interacts with	"""D8""" (interacts with) """26"""
507.0	interacts with	"""D8""" (interacts with) """63"""	false	interacts with	"""D8""" (interacts with) """63"""
453.0	interacts with	"""D8""" (interacts with) """29"""	false	interacts with	"""D8""" (interacts with) """29"""
448.0	interacts with	"""D8""" (interacts with) """23"""	false	interacts with	"""D8""" (interacts with) """23"""
416.0	interacts with	"""D8""" (interacts with) """42"""	false	interacts with	"""D8""" (interacts with) """42"""
265.0	interacts with	"""D8""" (interacts with) """34"""	false	interacts with	"""D8""" (interacts with) """34"""
141.0	interacts with	"""D8""" (interacts with) """34"""	false	interacts with	"""D8""" (interacts with) """34"""
84.2	interacts with	"""D8""" (interacts with) """32"""	false	interacts with	"""D8""" (interacts with) """32"""
93.5	interacts with	"""D5""" (interacts with) E25_SadV_AC_000011.1	false	interacts with	"""D5""" (interacts with) E25_SadV_AC_000011.1
62.1	interacts with	"""D5""" (interacts with) """C3"""	false	interacts with	"""D5""" (interacts with) """C3"""
1487.0	interacts with	"""D5""" (interacts with) """23"""	false	interacts with	"""D5""" (interacts with) """23"""
1194.0	interacts with	"""D5""" (interacts with) """36"""	false	interacts with	"""D5""" (interacts with) """36"""
1168.0	interacts with	"""D5""" (interacts with) """18"""	false	interacts with	"""D5""" (interacts with) """18"""
1140.0	interacts with	"""D5""" (interacts with) """43"""	false	interacts with	"""D5""" (interacts with) """43"""
1090.0	interacts with	"""D5""" (interacts with) """60"""	false	interacts with	"""D5""" (interacts with) """60"""
1048.0	interacts with	"""D5""" (interacts with) """56"""	false	interacts with	"""D5""" (interacts with) """56"""
883.0	interacts with	"""D5""" (interacts with) """15"""	false	interacts with	"""D5""" (interacts with) """15"""
861.0	interacts with	"""D5""" (interacts with) """41"""	false	interacts with	"""D5""" (interacts with) """41"""
850.0	interacts with	"""D5""" (interacts with) """43"""	false	interacts with	"""D5""" (interacts with) """43"""
843.0	interacts with	"""D5""" (interacts with) """37"""	false	interacts with	"""D5""" (interacts with) """37"""
782.0	interacts with	"""D5""" (interacts with) """24"""	false	interacts with	"""D5""" (interacts with) """24"""
780.0	interacts with	"""D5""" (interacts with) """37"""	false	interacts with	"""D5""" (interacts with) """37"""
760.0	interacts with	"""D5""" (interacts with) """24"""	false	interacts with	"""D5""" (interacts with) """24"""
689.0	interacts with	"""D5""" (interacts with) """18"""	false	interacts with	"""D5""" (interacts with) """18"""
678.0	interacts with	"""D5""" (interacts with) """41"""	false	interacts with	"""D5""" (interacts with) """41"""
667.0	interacts with	"""D5""" (interacts with) """42"""	false	interacts with	"""D5""" (interacts with) """42"""
634.0	interacts with	"""D5""" (interacts with) """26"""	false	interacts with	"""D5""" (interacts with) """26"""
625.0	interacts with	"""D5""" (interacts with) """63"""	false	interacts with	"""D5""" (interacts with) """63"""
621.0	interacts with	"""D5""" (interacts with) """19"""	false	interacts with	"""D5""" (interacts with) """19"""
612.0	interacts with	"""D5""" (interacts with) """26"""	false	interacts with	"""D5""" (interacts with) """26"""
586.0	interacts with	"""D5""" (interacts with) """36"""	false	interacts with	"""D5""" (interacts with) """36"""
582.0	interacts with	"""D5""" (interacts with) """15"""	false	interacts with	"""D5""" (interacts with) """15"""
577.0	interacts with	"""D5""" (interacts with) """63"""	false	interacts with	"""D5""" (interacts with) """63"""
571.0	interacts with	"""D5""" (interacts with) """34"""	false	interacts with	"""D5""" (interacts with) """34"""
470.0	interacts with	"""D5""" (interacts with) """29"""	false	interacts with	"""D5""" (interacts with) """29"""
444.0	interacts with	"""D5""" (interacts with) """42"""	false	interacts with	"""D5""" (interacts with) """42"""
327.0	interacts with	"""D5""" (interacts with) """19"""	false	interacts with	"""D5""" (interacts with) """19"""
309.0	interacts with	"""D5""" (interacts with) """34"""	false	interacts with	"""D5""" (interacts with) """34"""
147.0	interacts with	"""D5""" (interacts with) """34"""	false	interacts with	"""D5""" (interacts with) """34"""
80.5	interacts with	"""D5""" (interacts with) """A1"""	false	interacts with	"""D5""" (interacts with) """A1"""
193.0	interacts with	"""D5""" (interacts with) """32"""	false	interacts with	"""D5""" (interacts with) """32"""
95.3	interacts with	"""D5""" (interacts with) """32"""	false	interacts with	"""D5""" (interacts with) """32"""
64465.0	interacts with	"""D5""" (interacts with) """D5"""	false	interacts with	"""D5""" (interacts with) """D5"""
392.0	interacts with	"""D5""" (interacts with) """D5"""	false	interacts with	"""D5""" (interacts with) """D5"""
392.0	interacts with	"""D5""" (interacts with) """D5"""	false	interacts with	"""D5""" (interacts with) """D5"""
27418.0	interacts with	"""D5""" (interacts with) """D3"""	false	interacts with	"""D5""" (interacts with) """D3"""
18639.0	interacts with	"""D5""" (interacts with) """D3"""	false	interacts with	"""D5""" (interacts with) """D3"""
4597.0	interacts with	"""D5""" (interacts with) """D3"""	false	interacts with	"""D5""" (interacts with) """D3"""
2645.0	interacts with	"""D5""" (interacts with) """D3"""	false	interacts with	"""D5""" (interacts with) """D3"""
1724.0	interacts with	"""D5""" (interacts with) """D3"""	false	interacts with	"""D5""" (interacts with) """D3"""
361.0	interacts with	"""D5""" (interacts with) """D3"""	false	interacts with	"""D5""" (interacts with) """D3"""
270.0	interacts with	"""D5""" (interacts with) """D3"""	false	interacts with	"""D5""" (interacts with) """D3"""
270.0	interacts with	"""D5""" (interacts with) """D3"""	false	interacts with	"""D5""" (interacts with) """D3"""
25543.0	interacts with	"""D5""" (interacts with) """D4"""	false	interacts with	"""D5""" (interacts with) """D4"""
17752.0	interacts with	"""D5""" (interacts with) """D4"""	false	interacts with	"""D5""" (interacts with) """D4"""
4120.0	interacts with	"""D5""" (interacts with) """D4"""	false	interacts with	"""D5""" (interacts with) """D4"""
2693.0	interacts with	"""D5""" (interacts with) """D4"""	false	interacts with	"""D5""" (interacts with) """D4"""
1718.0	interacts with	"""D5""" (interacts with) """D4"""	false	interacts with	"""D5""" (interacts with) """D4"""
102.0	interacts with	"""D5""" (interacts with) """D4"""	false	interacts with	"""D5""" (interacts with) """D4"""
102.0	interacts with	"""D5""" (interacts with) """D4"""	false	interacts with	"""D5""" (interacts with) """D4"""
25278.0	interacts with	"""D5""" (interacts with) """D4"""	false	interacts with	"""D5""" (interacts with) """D4"""
16875.0	interacts with	"""D5""" (interacts with) """D4"""	false	interacts with	"""D5""" (interacts with) """D4"""
2723.0	interacts with	"""D5""" (interacts with) """D4"""	false	interacts with	"""D5""" (interacts with) """D4"""
1740.0	interacts with	"""D5""" (interacts with) """D4"""	false	interacts with	"""D5""" (interacts with) """D4"""
25278.0	interacts with	"""D5""" (interacts with) """D3"""	false	interacts with	"""D5""" (interacts with) """D3"""
16624.0	interacts with	"""D5""" (interacts with) """D3"""	false	interacts with	"""D5""" (interacts with) """D3"""
1700.0	interacts with	"""D5""" (interacts with) """D3"""	false	interacts with	"""D5""" (interacts with) """D3"""
24068.0	interacts with	"""D5""" (interacts with) """D4"""	false	interacts with	"""D5""" (interacts with) """D4"""
16929.0	interacts with	"""D5""" (interacts with) """D4"""	false	interacts with	"""D5""" (interacts with) """D4"""
3771.0	interacts with	"""D5""" (interacts with) """D4"""	false	interacts with	"""D5""" (interacts with) """D4"""
3400.0	interacts with	"""D5""" (interacts with) """D4"""	false	interacts with	"""D5""" (interacts with) """D4"""
1724.0	interacts with	"""D5""" (interacts with) """D4"""	false	interacts with	"""D5""" (interacts with) """D4"""
1483.0	interacts with	"""D5""" (interacts with) """D4"""	false	interacts with	"""D5""" (interacts with) """D4"""
23861.0	interacts with	"""D5""" (interacts with) D9_NC_010956.1	false	interacts with	"""D5""" (interacts with) D9_NC_010956.1
17250.0	interacts with	"""D5""" (interacts with) D9_NC_010956.1	false	interacts with	"""D5""" (interacts with) D9_NC_010956.1
8423.0	interacts with	"""D5""" (interacts with) D9_NC_010956.1	false	interacts with	"""D5""" (interacts with) D9_NC_010956.1
1735.0	interacts with	"""D5""" (interacts with) D9_NC_010956.1	false	interacts with	"""D5""" (interacts with) D9_NC_010956.1
1500.0	interacts with	"""D5""" (interacts with) D9_NC_010956.1	false	interacts with	"""D5""" (interacts with) D9_NC_010956.1
326.0	interacts with	"""D5""" (interacts with) D9_NC_010956.1	false	interacts with	"""D5""" (interacts with) D9_NC_010956.1
233.0	interacts with	"""D5""" (interacts with) D9_NC_010956.1	false	interacts with	"""D5""" (interacts with) D9_NC_010956.1
233.0	interacts with	"""D5""" (interacts with) D9_NC_010956.1	false	interacts with	"""D5""" (interacts with) D9_NC_010956.1
23152.0	interacts with	"""D5""" (interacts with) D8_AB448767.1	false	interacts with	"""D5""" (interacts with) D8_AB448767.1
13978.0	interacts with	"""D5""" (interacts with) D8_AB448767.1	false	interacts with	"""D5""" (interacts with) D8_AB448767.1
9904.0	interacts with	"""D5""" (interacts with) D8_AB448767.1	false	interacts with	"""D5""" (interacts with) D8_AB448767.1
1570.0	interacts with	"""D5""" (interacts with) D8_AB448767.1	false	interacts with	"""D5""" (interacts with) D8_AB448767.1
16153.0	interacts with	"""D5""" (interacts with) """D5"""	false	interacts with	"""D5""" (interacts with) """D5"""
14859.0	interacts with	"""D5""" (interacts with) """D5"""	false	interacts with	"""D5""" (interacts with) """D5"""
9009.0	interacts with	"""D5""" (interacts with) """D5"""	false	interacts with	"""D5""" (interacts with) """D5"""
7219.0	interacts with	"""D5""" (interacts with) """D5"""	false	interacts with	"""D5""" (interacts with) """D5"""
1585.0	interacts with	"""D5""" (interacts with) """D5"""	false	interacts with	"""D5""" (interacts with) """D5"""
15464.0	interacts with	"""D5""" (interacts with) """30"""	false	interacts with	"""D5""" (interacts with) """30"""
8080.0	interacts with	"""D5""" (interacts with) """30"""	false	interacts with	"""D5""" (interacts with) """30"""
65030.0	interacts with	"""D4""" (interacts with) """D4"""	false	interacts with	"""D4""" (interacts with) """D4"""
278.0	interacts with	"""D4""" (interacts with) """D4"""	false	interacts with	"""D4""" (interacts with) """D4"""
278.0	interacts with	"""D4""" (interacts with) """D4"""	false	interacts with	"""D4""" (interacts with) """D4"""
47110.0	interacts with	"""D4""" (interacts with) """D3"""	false	interacts with	"""D4""" (interacts with) """D3"""
4401.0	interacts with	"""D4""" (interacts with) """D3"""	false	interacts with	"""D4""" (interacts with) """D3"""
222.0	interacts with	"""D4""" (interacts with) """D3"""	false	interacts with	"""D4""" (interacts with) """D3"""
45925.0	interacts with	"""D4""" (interacts with) """D4"""	false	interacts with	"""D4""" (interacts with) """D4"""
239.0	interacts with	"""D4""" (interacts with) """D4"""	false	interacts with	"""D4""" (interacts with) """D4"""
239.0	interacts with	"""D4""" (interacts with) """D4"""	false	interacts with	"""D4""" (interacts with) """D4"""
45583.0	interacts with	"""D4""" (interacts with) """D4"""	false	interacts with	"""D4""" (interacts with) """D4"""
7869.0	interacts with	"""D4""" (interacts with) """D4"""	false	interacts with	"""D4""" (interacts with) """D4"""
359.0	interacts with	"""D4""" (interacts with) """D4"""	false	interacts with	"""D4""" (interacts with) """D4"""
45319.0	interacts with	"""D4""" (interacts with) D9_NC_010956.1	false	interacts with	"""D4""" (interacts with) D9_NC_010956.1
4783.0	interacts with	"""D4""" (interacts with) D9_NC_010956.1	false	interacts with	"""D4""" (interacts with) D9_NC_010956.1
2887.0	interacts with	"""D4""" (interacts with) D9_NC_010956.1	false	interacts with	"""D4""" (interacts with) D9_NC_010956.1
407.0	interacts with	"""D4""" (interacts with) D9_NC_010956.1	false	interacts with	"""D4""" (interacts with) D9_NC_010956.1
189.0	interacts with	"""D4""" (interacts with) D9_NC_010956.1	false	interacts with	"""D4""" (interacts with) D9_NC_010956.1
187.0	interacts with	"""D4""" (interacts with) D9_NC_010956.1	false	interacts with	"""D4""" (interacts with) D9_NC_010956.1
39829.0	interacts with	"""D4""" (interacts with) D8_AB448767.1	false	interacts with	"""D4""" (interacts with) D8_AB448767.1
3760.0	interacts with	"""D4""" (interacts with) D8_AB448767.1	false	interacts with	"""D4""" (interacts with) D8_AB448767.1
765.0	interacts with	"""D4""" (interacts with) D8_AB448767.1	false	interacts with	"""D4""" (interacts with) D8_AB448767.1
24476.0	interacts with	"""D4""" (interacts with) """D3"""	false	interacts with	"""D4""" (interacts with) """D3"""
20447.0	interacts with	"""D4""" (interacts with) """D3"""	false	interacts with	"""D4""" (interacts with) """D3"""
4601.0	interacts with	"""D4""" (interacts with) """D3"""	false	interacts with	"""D4""" (interacts with) """D3"""
24068.0	interacts with	"""D4""" (interacts with) D53_FJ169625.1	false	interacts with	"""D4""" (interacts with) D53_FJ169625.1
16929.0	interacts with	"""D4""" (interacts with) D53_FJ169625.1	false	interacts with	"""D4""" (interacts with) D53_FJ169625.1
3771.0	interacts with	"""D4""" (interacts with) D53_FJ169625.1	false	interacts with	"""D4""" (interacts with) D53_FJ169625.1
3400.0	interacts with	"""D4""" (interacts with) D53_FJ169625.1	false	interacts with	"""D4""" (interacts with) D53_FJ169625.1
1724.0	interacts with	"""D4""" (interacts with) D53_FJ169625.1	false	interacts with	"""D4""" (interacts with) D53_FJ169625.1
1483.0	interacts with	"""D4""" (interacts with) D53_FJ169625.1	false	interacts with	"""D4""" (interacts with) D53_FJ169625.1
23989.0	interacts with	"""D4""" (interacts with) D54_NC_012959.1	false	interacts with	"""D4""" (interacts with) D54_NC_012959.1
16619.0	interacts with	"""D4""" (interacts with) D54_NC_012959.1	false	interacts with	"""D4""" (interacts with) D54_NC_012959.1
2529.0	interacts with	"""D4""" (interacts with) D54_NC_012959.1	false	interacts with	"""D4""" (interacts with) D54_NC_012959.1
111.0	interacts with	"""D4""" (interacts with) D54_NC_012959.1	false	interacts with	"""D4""" (interacts with) D54_NC_012959.1
111.0	interacts with	"""D4""" (interacts with) D54_NC_012959.1	false	interacts with	"""D4""" (interacts with) D54_NC_012959.1
16055.0	interacts with	"""D4""" (interacts with) """30"""	false	interacts with	"""D4""" (interacts with) """30"""
8107.0	interacts with	"""D4""" (interacts with) """30"""	false	interacts with	"""D4""" (interacts with) """30"""
62.1	interacts with	"""D4""" (interacts with) """C3"""	false	interacts with	"""D4""" (interacts with) """C3"""
89.8	interacts with	"""D4""" (interacts with) F41_DQ315364.2	false	interacts with	"""D4""" (interacts with) F41_DQ315364.2
1530.0	interacts with	"""D4""" (interacts with) """23"""	false	interacts with	"""D4""" (interacts with) """23"""
1201.0	interacts with	"""D4""" (interacts with) """56"""	false	interacts with	"""D4""" (interacts with) """56"""
1199.0	interacts with	"""D4""" (interacts with) """36"""	false	interacts with	"""D4""" (interacts with) """36"""
1153.0	interacts with	"""D4""" (interacts with) """43"""	false	interacts with	"""D4""" (interacts with) """43"""
1151.0	interacts with	"""D4""" (interacts with) """18"""	false	interacts with	"""D4""" (interacts with) """18"""
1101.0	interacts with	"""D4""" (interacts with) """60"""	false	interacts with	"""D4""" (interacts with) """60"""
972.0	interacts with	"""D4""" (interacts with) """43"""	false	interacts with	"""D4""" (interacts with) """43"""
905.0	interacts with	"""D4""" (interacts with) """15"""	false	interacts with	"""D4""" (interacts with) """15"""
896.0	interacts with	"""D4""" (interacts with) """41"""	false	interacts with	"""D4""" (interacts with) """41"""
896.0	interacts with	"""D4""" (interacts with) """37"""	false	interacts with	"""D4""" (interacts with) """37"""
798.0	interacts with	"""D4""" (interacts with) """24"""	false	interacts with	"""D4""" (interacts with) """24"""
797.0	interacts with	"""D4""" (interacts with) """24"""	false	interacts with	"""D4""" (interacts with) """24"""
774.0	interacts with	"""D4""" (interacts with) """37"""	false	interacts with	"""D4""" (interacts with) """37"""
734.0	interacts with	"""D4""" (interacts with) """60"""	false	interacts with	"""D4""" (interacts with) """60"""
721.0	interacts with	"""D4""" (interacts with) """18"""	false	interacts with	"""D4""" (interacts with) """18"""
697.0	interacts with	"""D4""" (interacts with) """54"""	false	interacts with	"""D4""" (interacts with) """54"""
684.0	interacts with	"""D4""" (interacts with) """41"""	false	interacts with	"""D4""" (interacts with) """41"""
680.0	interacts with	"""D4""" (interacts with) """42"""	false	interacts with	"""D4""" (interacts with) """42"""
676.0	interacts with	"""D4""" (interacts with) """26"""	false	interacts with	"""D4""" (interacts with) """26"""
664.0	interacts with	"""D4""" (interacts with) """63"""	false	interacts with	"""D4""" (interacts with) """63"""
654.0	interacts with	"""D4""" (interacts with) """34"""	false	interacts with	"""D4""" (interacts with) """34"""
651.0	interacts with	"""D4""" (interacts with) """36"""	false	interacts with	"""D4""" (interacts with) """36"""
632.0	interacts with	"""D4""" (interacts with) """19"""	false	interacts with	"""D4""" (interacts with) """19"""
617.0	interacts with	"""D4""" (interacts with) """15"""	false	interacts with	"""D4""" (interacts with) """15"""
597.0	interacts with	"""D4""" (interacts with) """26"""	false	interacts with	"""D4""" (interacts with) """26"""
592.0	interacts with	"""D4""" (interacts with) """63"""	false	interacts with	"""D4""" (interacts with) """63"""
505.0	interacts with	"""D4""" (interacts with) """56"""	false	interacts with	"""D4""" (interacts with) """56"""
505.0	interacts with	"""D4""" (interacts with) """23"""	false	interacts with	"""D4""" (interacts with) """23"""
481.0	interacts with	"""D4""" (interacts with) """42"""	false	interacts with	"""D4""" (interacts with) """42"""
470.0	interacts with	"""D4""" (interacts with) """29"""	false	interacts with	"""D4""" (interacts with) """29"""
359.0	interacts with	"""D4""" (interacts with) """19"""	false	interacts with	"""D4""" (interacts with) """19"""
337.0	interacts with	"""D4""" (interacts with) """29"""	false	interacts with	"""D4""" (interacts with) """29"""
303.0	interacts with	"""D4""" (interacts with) """34"""	false	interacts with	"""D4""" (interacts with) """34"""
158.0	interacts with	"""D4""" (interacts with) """34"""	false	interacts with	"""D4""" (interacts with) """34"""
281.0	interacts with	"""D4""" (interacts with) """64"""	false	interacts with	"""D4""" (interacts with) """64"""
71.3	interacts with	"""D4""" (interacts with) """A3"""	false	interacts with	"""D4""" (interacts with) """A3"""
80.5	interacts with	"""D4""" (interacts with) """A1"""	false	interacts with	"""D4""" (interacts with) """A1"""
198.0	interacts with	"""D4""" (interacts with) """32"""	false	interacts with	"""D4""" (interacts with) """32"""
99.0	interacts with	"""D4""" (interacts with) """32"""	false	interacts with	"""D4""" (interacts with) """32"""
65014.0	interacts with	"""D4""" (interacts with) """D4"""	false	interacts with	"""D4""" (interacts with) """D4"""
279.0	interacts with	"""D4""" (interacts with) """D4"""	false	interacts with	"""D4""" (interacts with) """D4"""
279.0	interacts with	"""D4""" (interacts with) """D4"""	false	interacts with	"""D4""" (interacts with) """D4"""
45973.0	interacts with	"""D4""" (interacts with) """D4"""	false	interacts with	"""D4""" (interacts with) """D4"""
2822.0	interacts with	"""D4""" (interacts with) """D4"""	false	interacts with	"""D4""" (interacts with) """D4"""
368.0	interacts with	"""D4""" (interacts with) """D4"""	false	interacts with	"""D4""" (interacts with) """D4"""
202.0	interacts with	"""D4""" (interacts with) """D4"""	false	interacts with	"""D4""" (interacts with) """D4"""
200.0	interacts with	"""D4""" (interacts with) """D4"""	false	interacts with	"""D4""" (interacts with) """D4"""
45925.0	interacts with	"""D4""" (interacts with) D49_DQ393829.1	false	interacts with	"""D4""" (interacts with) D49_DQ393829.1
239.0	interacts with	"""D4""" (interacts with) D49_DQ393829.1	false	interacts with	"""D4""" (interacts with) D49_DQ393829.1
239.0	interacts with	"""D4""" (interacts with) D49_DQ393829.1	false	interacts with	"""D4""" (interacts with) D49_DQ393829.1
45820.0	interacts with	"""D4""" (interacts with) """D3"""	false	interacts with	"""D4""" (interacts with) """D3"""
4543.0	interacts with	"""D4""" (interacts with) """D3"""	false	interacts with	"""D4""" (interacts with) """D3"""
346.0	interacts with	"""D4""" (interacts with) """D3"""	false	interacts with	"""D4""" (interacts with) """D3"""
222.0	interacts with	"""D4""" (interacts with) """D3"""	false	interacts with	"""D4""" (interacts with) """D3"""
45471.0	interacts with	"""D4""" (interacts with) D9_NC_010956.1	false	interacts with	"""D4""" (interacts with) D9_NC_010956.1
4724.0	interacts with	"""D4""" (interacts with) D9_NC_010956.1	false	interacts with	"""D4""" (interacts with) D9_NC_010956.1
39921.0	interacts with	"""D4""" (interacts with) D8_AB448767.1	false	interacts with	"""D4""" (interacts with) D8_AB448767.1
841.0	interacts with	"""D4""" (interacts with) D8_AB448767.1	false	interacts with	"""D4""" (interacts with) D8_AB448767.1
30515.0	interacts with	"""D4""" (interacts with) """D3"""	false	interacts with	"""D4""" (interacts with) """D3"""
14113.0	interacts with	"""D4""" (interacts with) """D3"""	false	interacts with	"""D4""" (interacts with) """D3"""
4547.0	interacts with	"""D4""" (interacts with) """D3"""	false	interacts with	"""D4""" (interacts with) """D3"""
25278.0	interacts with	"""D4""" (interacts with) D53_FJ169625.1	false	interacts with	"""D4""" (interacts with) D53_FJ169625.1
16875.0	interacts with	"""D4""" (interacts with) D53_FJ169625.1	false	interacts with	"""D4""" (interacts with) D53_FJ169625.1
2723.0	interacts with	"""D4""" (interacts with) D53_FJ169625.1	false	interacts with	"""D4""" (interacts with) D53_FJ169625.1
1740.0	interacts with	"""D4""" (interacts with) D53_FJ169625.1	false	interacts with	"""D4""" (interacts with) D53_FJ169625.1
24629.0	interacts with	"""D4""" (interacts with) D54_NC_012959.1	false	interacts with	"""D4""" (interacts with) D54_NC_012959.1
16428.0	interacts with	"""D4""" (interacts with) D54_NC_012959.1	false	interacts with	"""D4""" (interacts with) D54_NC_012959.1
3914.0	interacts with	"""D4""" (interacts with) D54_NC_012959.1	false	interacts with	"""D4""" (interacts with) D54_NC_012959.1
111.0	interacts with	"""D4""" (interacts with) D54_NC_012959.1	false	interacts with	"""D4""" (interacts with) D54_NC_012959.1
111.0	interacts with	"""D4""" (interacts with) D54_NC_012959.1	false	interacts with	"""D4""" (interacts with) D54_NC_012959.1
16100.0	interacts with	"""D4""" (interacts with) """30"""	false	interacts with	"""D4""" (interacts with) """30"""
8222.0	interacts with	"""D4""" (interacts with) """30"""	false	interacts with	"""D4""" (interacts with) """30"""
62.1	interacts with	"""D4""" (interacts with) """C3"""	false	interacts with	"""D4""" (interacts with) """C3"""
89.8	interacts with	"""D4""" (interacts with) F41_DQ315364.2	false	interacts with	"""D4""" (interacts with) F41_DQ315364.2
1519.0	interacts with	"""D4""" (interacts with) """23"""	false	interacts with	"""D4""" (interacts with) """23"""
1201.0	interacts with	"""D4""" (interacts with) """56"""	false	interacts with	"""D4""" (interacts with) """56"""
1194.0	interacts with	"""D4""" (interacts with) """36"""	false	interacts with	"""D4""" (interacts with) """36"""
1166.0	interacts with	"""D4""" (interacts with) """43"""	false	interacts with	"""D4""" (interacts with) """43"""
1162.0	interacts with	"""D4""" (interacts with) """18"""	false	interacts with	"""D4""" (interacts with) """18"""
1136.0	interacts with	"""D4""" (interacts with) """60"""	false	interacts with	"""D4""" (interacts with) """60"""
989.0	interacts with	"""D4""" (interacts with) """43"""	false	interacts with	"""D4""" (interacts with) """43"""
952.0	interacts with	"""D4""" (interacts with) """37"""	false	interacts with	"""D4""" (interacts with) """37"""
905.0	interacts with	"""D4""" (interacts with) """15"""	false	interacts with	"""D4""" (interacts with) """15"""
900.0	interacts with	"""D4""" (interacts with) """41"""	false	interacts with	"""D4""" (interacts with) """41"""
791.0	interacts with	"""D4""" (interacts with) """37"""	false	interacts with	"""D4""" (interacts with) """37"""
776.0	interacts with	"""D4""" (interacts with) """24"""	false	interacts with	"""D4""" (interacts with) """24"""
765.0	interacts with	"""D4""" (interacts with) """24"""	false	interacts with	"""D4""" (interacts with) """24"""
732.0	interacts with	"""D4""" (interacts with) """60"""	false	interacts with	"""D4""" (interacts with) """60"""
706.0	interacts with	"""D4""" (interacts with) """18"""	false	interacts with	"""D4""" (interacts with) """18"""
99.0	interacts with	"""D4""" (interacts with) """18"""	false	interacts with	"""D4""" (interacts with) """18"""
699.0	interacts with	"""D4""" (interacts with) """41"""	false	interacts with	"""D4""" (interacts with) """41"""
693.0	interacts with	"""D4""" (interacts with) """42"""	false	interacts with	"""D4""" (interacts with) """42"""
671.0	interacts with	"""D4""" (interacts with) """26"""	false	interacts with	"""D4""" (interacts with) """26"""
660.0	interacts with	"""D4""" (interacts with) """34"""	false	interacts with	"""D4""" (interacts with) """34"""
652.0	interacts with	"""D4""" (interacts with) """63"""	false	interacts with	"""D4""" (interacts with) """63"""
645.0	interacts with	"""D4""" (interacts with) """26"""	false	interacts with	"""D4""" (interacts with) """26"""
643.0	interacts with	"""D4""" (interacts with) """36"""	false	interacts with	"""D4""" (interacts with) """36"""
632.0	interacts with	"""D4""" (interacts with) """19"""	false	interacts with	"""D4""" (interacts with) """19"""
608.0	interacts with	"""D4""" (interacts with) """15"""	false	interacts with	"""D4""" (interacts with) """15"""
586.0	interacts with	"""D4""" (interacts with) """63"""	false	interacts with	"""D4""" (interacts with) """63"""
540.0	interacts with	"""D4""" (interacts with) """57"""	false	interacts with	"""D4""" (interacts with) """57"""
470.0	interacts with	"""D4""" (interacts with) """29"""	false	interacts with	"""D4""" (interacts with) """29"""
468.0	interacts with	"""D4""" (interacts with) """56"""	false	interacts with	"""D4""" (interacts with) """56"""
459.0	interacts with	"""D4""" (interacts with) """42"""	false	interacts with	"""D4""" (interacts with) """42"""
350.0	interacts with	"""D4""" (interacts with) """19"""	false	interacts with	"""D4""" (interacts with) """19"""
327.0	interacts with	"""D4""" (interacts with) """29"""	false	interacts with	"""D4""" (interacts with) """29"""
309.0	interacts with	"""D4""" (interacts with) """34"""	false	interacts with	"""D4""" (interacts with) """34"""
152.0	interacts with	"""D4""" (interacts with) """34"""	false	interacts with	"""D4""" (interacts with) """34"""
276.0	interacts with	"""D4""" (interacts with) """64"""	false	interacts with	"""D4""" (interacts with) """64"""
71.3	interacts with	"""D4""" (interacts with) """A3"""	false	interacts with	"""D4""" (interacts with) """A3"""
80.5	interacts with	"""D4""" (interacts with) """A1"""	false	interacts with	"""D4""" (interacts with) """A1"""
193.0	interacts with	"""D4""" (interacts with) """32"""	false	interacts with	"""D4""" (interacts with) """32"""
104.0	interacts with	"""D4""" (interacts with) """32"""	false	interacts with	"""D4""" (interacts with) """32"""
64914.0	interacts with	"""D3""" (interacts with) """D3"""	false	interacts with	"""D3""" (interacts with) """D3"""
47110.0	interacts with	"""D3""" (interacts with) D49_DQ393829.1	false	interacts with	"""D3""" (interacts with) D49_DQ393829.1
4401.0	interacts with	"""D3""" (interacts with) D49_DQ393829.1	false	interacts with	"""D3""" (interacts with) D49_DQ393829.1
222.0	interacts with	"""D3""" (interacts with) D49_DQ393829.1	false	interacts with	"""D3""" (interacts with) D49_DQ393829.1
45864.0	interacts with	"""D3""" (interacts with) D46_AY875648.1	false	interacts with	"""D3""" (interacts with) D46_AY875648.1
4471.0	interacts with	"""D3""" (interacts with) D46_AY875648.1	false	interacts with	"""D3""" (interacts with) D46_AY875648.1
411.0	interacts with	"""D3""" (interacts with) D46_AY875648.1	false	interacts with	"""D3""" (interacts with) D46_AY875648.1
231.0	interacts with	"""D3""" (interacts with) D46_AY875648.1	false	interacts with	"""D3""" (interacts with) D46_AY875648.1
45820.0	interacts with	"""D3""" (interacts with) D48_EF153473.1	false	interacts with	"""D3""" (interacts with) D48_EF153473.1
4543.0	interacts with	"""D3""" (interacts with) D48_EF153473.1	false	interacts with	"""D3""" (interacts with) D48_EF153473.1
346.0	interacts with	"""D3""" (interacts with) D48_EF153473.1	false	interacts with	"""D3""" (interacts with) D48_EF153473.1
222.0	interacts with	"""D3""" (interacts with) D48_EF153473.1	false	interacts with	"""D3""" (interacts with) D48_EF153473.1
193.0	interacts with	"""D3""" (interacts with) D48_EF153473.1	false	interacts with	"""D3""" (interacts with) D48_EF153473.1
44429.0	interacts with	"""D3""" (interacts with) D37_DQ900900.1	false	interacts with	"""D3""" (interacts with) D37_DQ900900.1
4283.0	interacts with	"""D3""" (interacts with) D37_DQ900900.1	false	interacts with	"""D3""" (interacts with) D37_DQ900900.1
39364.0	interacts with	"""D3""" (interacts with) D8_AB448767.1	false	interacts with	"""D3""" (interacts with) D8_AB448767.1
31222.0	interacts with	"""D3""" (interacts with) D9_NC_010956.1	false	interacts with	"""D3""" (interacts with) D9_NC_010956.1
14224.0	interacts with	"""D3""" (interacts with) D9_NC_010956.1	false	interacts with	"""D3""" (interacts with) D9_NC_010956.1
4447.0	interacts with	"""D3""" (interacts with) D9_NC_010956.1	false	interacts with	"""D3""" (interacts with) D9_NC_010956.1
3013.0	interacts with	"""D3""" (interacts with) D9_NC_010956.1	false	interacts with	"""D3""" (interacts with) D9_NC_010956.1
348.0	interacts with	"""D3""" (interacts with) D9_NC_010956.1	false	interacts with	"""D3""" (interacts with) D9_NC_010956.1
25278.0	interacts with	"""D3""" (interacts with) D53_FJ169625.1	false	interacts with	"""D3""" (interacts with) D53_FJ169625.1
16624.0	interacts with	"""D3""" (interacts with) D53_FJ169625.1	false	interacts with	"""D3""" (interacts with) D53_FJ169625.1
1700.0	interacts with	"""D3""" (interacts with) D53_FJ169625.1	false	interacts with	"""D3""" (interacts with) D53_FJ169625.1
24312.0	interacts with	"""D3""" (interacts with) D54_NC_012959.1	false	interacts with	"""D3""" (interacts with) D54_NC_012959.1
16188.0	interacts with	"""D3""" (interacts with) D54_NC_012959.1	false	interacts with	"""D3""" (interacts with) D54_NC_012959.1
3831.0	interacts with	"""D3""" (interacts with) D54_NC_012959.1	false	interacts with	"""D3""" (interacts with) D54_NC_012959.1
326.0	interacts with	"""D3""" (interacts with) D54_NC_012959.1	false	interacts with	"""D3""" (interacts with) D54_NC_012959.1
111.0	interacts with	"""D3""" (interacts with) D54_NC_012959.1	false	interacts with	"""D3""" (interacts with) D54_NC_012959.1
111.0	interacts with	"""D3""" (interacts with) D54_NC_012959.1	false	interacts with	"""D3""" (interacts with) D54_NC_012959.1
16092.0	interacts with	"""D3""" (interacts with) """30"""	false	interacts with	"""D3""" (interacts with) """30"""
8100.0	interacts with	"""D3""" (interacts with) """30"""	false	interacts with	"""D3""" (interacts with) """30"""
62.1	interacts with	"""D3""" (interacts with) """C3"""	false	interacts with	"""D3""" (interacts with) """C3"""
89.8	interacts with	"""D3""" (interacts with) F41_DQ315364.2	false	interacts with	"""D3""" (interacts with) F41_DQ315364.2
1592.0	interacts with	"""D3""" (interacts with) """23"""	false	interacts with	"""D3""" (interacts with) """23"""
1277.0	interacts with	"""D3""" (interacts with) """36"""	false	interacts with	"""D3""" (interacts with) """36"""
1190.0	interacts with	"""D3""" (interacts with) """56"""	false	interacts with	"""D3""" (interacts with) """56"""
1157.0	interacts with	"""D3""" (interacts with) """43"""	false	interacts with	"""D3""" (interacts with) """43"""
1157.0	interacts with	"""D3""" (interacts with) """18"""	false	interacts with	"""D3""" (interacts with) """18"""
1134.0	interacts with	"""D3""" (interacts with) """60"""	false	interacts with	"""D3""" (interacts with) """60"""
1022.0	interacts with	"""D3""" (interacts with) """43"""	false	interacts with	"""D3""" (interacts with) """43"""
1002.0	interacts with	"""D3""" (interacts with) """37"""	false	interacts with	"""D3""" (interacts with) """37"""
905.0	interacts with	"""D3""" (interacts with) """41"""	false	interacts with	"""D3""" (interacts with) """41"""
867.0	interacts with	"""D3""" (interacts with) """15"""	false	interacts with	"""D3""" (interacts with) """15"""
854.0	interacts with	"""D3""" (interacts with) """37"""	false	interacts with	"""D3""" (interacts with) """37"""
791.0	interacts with	"""D3""" (interacts with) """24"""	false	interacts with	"""D3""" (interacts with) """24"""
782.0	interacts with	"""D3""" (interacts with) """24"""	false	interacts with	"""D3""" (interacts with) """24"""
750.0	interacts with	"""D3""" (interacts with) """18"""	false	interacts with	"""D3""" (interacts with) """18"""
732.0	interacts with	"""D3""" (interacts with) """60"""	false	interacts with	"""D3""" (interacts with) """60"""
732.0	interacts with	"""D3""" (interacts with) """36"""	false	interacts with	"""D3""" (interacts with) """36"""
701.0	interacts with	"""D3""" (interacts with) """41"""	false	interacts with	"""D3""" (interacts with) """41"""
693.0	interacts with	"""D3""" (interacts with) """42"""	false	interacts with	"""D3""" (interacts with) """42"""
680.0	interacts with	"""D3""" (interacts with) """54"""	false	interacts with	"""D3""" (interacts with) """54"""
676.0	interacts with	"""D3""" (interacts with) """34"""	false	interacts with	"""D3""" (interacts with) """34"""
671.0	interacts with	"""D3""" (interacts with) """26"""	false	interacts with	"""D3""" (interacts with) """26"""
658.0	interacts with	"""D3""" (interacts with) """63"""	false	interacts with	"""D3""" (interacts with) """63"""
632.0	interacts with	"""D3""" (interacts with) """19"""	false	interacts with	"""D3""" (interacts with) """19"""
612.0	interacts with	"""D3""" (interacts with) """26"""	false	interacts with	"""D3""" (interacts with) """26"""
597.0	interacts with	"""D3""" (interacts with) """15"""	false	interacts with	"""D3""" (interacts with) """15"""
569.0	interacts with	"""D3""" (interacts with) """63"""	false	interacts with	"""D3""" (interacts with) """63"""
508.0	interacts with	"""D3""" (interacts with) """56"""	false	interacts with	"""D3""" (interacts with) """56"""
464.0	interacts with	"""D3""" (interacts with) """29"""	false	interacts with	"""D3""" (interacts with) """29"""
460.0	interacts with	"""D3""" (interacts with) """42"""	false	interacts with	"""D3""" (interacts with) """42"""
448.0	interacts with	"""D3""" (interacts with) """23"""	false	interacts with	"""D3""" (interacts with) """23"""
372.0	interacts with	"""D3""" (interacts with) """19"""	false	interacts with	"""D3""" (interacts with) """19"""
324.0	interacts with	"""D3""" (interacts with) """29"""	false	interacts with	"""D3""" (interacts with) """29"""
309.0	interacts with	"""D3""" (interacts with) """34"""	false	interacts with	"""D3""" (interacts with) """34"""
152.0	interacts with	"""D3""" (interacts with) """34"""	false	interacts with	"""D3""" (interacts with) """34"""
276.0	interacts with	"""D3""" (interacts with) """64"""	false	interacts with	"""D3""" (interacts with) """64"""
71.3	interacts with	"""D3""" (interacts with) """A3"""	false	interacts with	"""D3""" (interacts with) """A3"""
80.5	interacts with	"""D3""" (interacts with) """A1"""	false	interacts with	"""D3""" (interacts with) """A1"""
198.0	interacts with	"""D3""" (interacts with) """32"""	false	interacts with	"""D3""" (interacts with) """32"""
93.5	interacts with	"""D3""" (interacts with) """32"""	false	interacts with	"""D3""" (interacts with) """32"""
1027.0	interacts with	"""15""" (interacts with) """15"""	false	interacts with	"""15""" (interacts with) """15"""
931.0	interacts with	"""15""" (interacts with) 30_Assembly_Contig_2	false	interacts with	"""15""" (interacts with) 30_Assembly_Contig_2
905.0	interacts with	"""15""" (interacts with) D48_EF153473.1	false	interacts with	"""15""" (interacts with) D48_EF153473.1
883.0	interacts with	"""15""" (interacts with) D53_FJ169625.1	false	interacts with	"""15""" (interacts with) D53_FJ169625.1
907.0	interacts with	"""15""" (interacts with) D9_NC_010956.1	false	interacts with	"""15""" (interacts with) D9_NC_010956.1
905.0	interacts with	"""15""" (interacts with) D49_DQ393829.1	false	interacts with	"""15""" (interacts with) D49_DQ393829.1
850.0	interacts with	"""15""" (interacts with) D54_NC_012959.1	false	interacts with	"""15""" (interacts with) D54_NC_012959.1
839.0	interacts with	"""15""" (interacts with) D8_AB448767.1	false	interacts with	"""15""" (interacts with) D8_AB448767.1
883.0	interacts with	"""15""" (interacts with) D37_DQ900900.1	false	interacts with	"""15""" (interacts with) D37_DQ900900.1
867.0	interacts with	"""15""" (interacts with) D36_GQ384080.1	false	interacts with	"""15""" (interacts with) D36_GQ384080.1
839.0	interacts with	"""15""" (interacts with) D46_AY875648.1	false	interacts with	"""15""" (interacts with) D46_AY875648.1
931.0	interacts with	"""30""" (interacts with) """15"""	false	interacts with	"""30""" (interacts with) """15"""
617.0	interacts with	"""30""" (interacts with) 63_Assembly_Contig_2	false	interacts with	"""30""" (interacts with) 63_Assembly_Contig_2
556.0	interacts with	"""30""" (interacts with) 57_Assembly_Contig_2	false	interacts with	"""30""" (interacts with) 57_Assembly_Contig_2
198.0	interacts with	"""30""" (interacts with) 32_Assembly_Contig_1	false	interacts with	"""30""" (interacts with) 32_Assembly_Contig_1
104.0	interacts with	"""30""" (interacts with) 32_Assembly_Contig_2	false	interacts with	"""30""" (interacts with) 32_Assembly_Contig_2
9642.0	interacts with	"""30""" (interacts with) """30"""	false	interacts with	"""30""" (interacts with) """30"""
8222.0	interacts with	"""30""" (interacts with) D48_EF153473.1	false	interacts with	"""30""" (interacts with) D48_EF153473.1
8218.0	interacts with	"""30""" (interacts with) D9_NC_010956.1	false	interacts with	"""30""" (interacts with) D9_NC_010956.1
8107.0	interacts with	"""30""" (interacts with) D49_DQ393829.1	false	interacts with	"""30""" (interacts with) D49_DQ393829.1
8100.0	interacts with	"""30""" (interacts with) D36_GQ384080.1	false	interacts with	"""30""" (interacts with) D36_GQ384080.1
8091.0	interacts with	"""30""" (interacts with) D37_DQ900900.1	false	interacts with	"""30""" (interacts with) D37_DQ900900.1
8080.0	interacts with	"""30""" (interacts with) D53_FJ169625.1	false	interacts with	"""30""" (interacts with) D53_FJ169625.1
8054.0	interacts with	"""30""" (interacts with) D46_AY875648.1	false	interacts with	"""30""" (interacts with) D46_AY875648.1
7446.0	interacts with	"""30""" (interacts with) D54_NC_012959.1	false	interacts with	"""30""" (interacts with) D54_NC_012959.1
7206.0	interacts with	"""30""" (interacts with) D8_AB448767.1	false	interacts with	"""30""" (interacts with) D8_AB448767.1
65027.0	interacts with	"""D3""" (interacts with) """D3"""	false	interacts with	"""D3""" (interacts with) """D3"""
294.0	interacts with	"""D3""" (interacts with) """D3"""	false	interacts with	"""D3""" (interacts with) """D3"""
294.0	interacts with	"""D3""" (interacts with) """D3"""	false	interacts with	"""D3""" (interacts with) """D3"""
44429.0	interacts with	"""D3""" (interacts with) """D3"""	false	interacts with	"""D3""" (interacts with) """D3"""
4283.0	interacts with	"""D3""" (interacts with) """D3"""	false	interacts with	"""D3""" (interacts with) """D3"""
39288.0	interacts with	"""D3""" (interacts with) D8_AB448767.1	false	interacts with	"""D3""" (interacts with) D8_AB448767.1
4575.0	interacts with	"""D3""" (interacts with) D8_AB448767.1	false	interacts with	"""D3""" (interacts with) D8_AB448767.1
30832.0	interacts with	"""D3""" (interacts with) D46_AY875648.1	false	interacts with	"""D3""" (interacts with) D46_AY875648.1
15186.0	interacts with	"""D3""" (interacts with) D46_AY875648.1	false	interacts with	"""D3""" (interacts with) D46_AY875648.1
5121.0	interacts with	"""D3""" (interacts with) D46_AY875648.1	false	interacts with	"""D3""" (interacts with) D46_AY875648.1
110.0	interacts with	"""D3""" (interacts with) D46_AY875648.1	false	interacts with	"""D3""" (interacts with) D46_AY875648.1
110.0	interacts with	"""D3""" (interacts with) D46_AY875648.1	false	interacts with	"""D3""" (interacts with) D46_AY875648.1
30515.0	interacts with	"""D3""" (interacts with) D48_EF153473.1	false	interacts with	"""D3""" (interacts with) D48_EF153473.1
14113.0	interacts with	"""D3""" (interacts with) D48_EF153473.1	false	interacts with	"""D3""" (interacts with) D48_EF153473.1
4547.0	interacts with	"""D3""" (interacts with) D48_EF153473.1	false	interacts with	"""D3""" (interacts with) D48_EF153473.1
27418.0	interacts with	"""D3""" (interacts with) D53_FJ169625.1	false	interacts with	"""D3""" (interacts with) D53_FJ169625.1
18639.0	interacts with	"""D3""" (interacts with) D53_FJ169625.1	false	interacts with	"""D3""" (interacts with) D53_FJ169625.1
4597.0	interacts with	"""D3""" (interacts with) D53_FJ169625.1	false	interacts with	"""D3""" (interacts with) D53_FJ169625.1
2645.0	interacts with	"""D3""" (interacts with) D53_FJ169625.1	false	interacts with	"""D3""" (interacts with) D53_FJ169625.1
1724.0	interacts with	"""D3""" (interacts with) D53_FJ169625.1	false	interacts with	"""D3""" (interacts with) D53_FJ169625.1
361.0	interacts with	"""D3""" (interacts with) D53_FJ169625.1	false	interacts with	"""D3""" (interacts with) D53_FJ169625.1
270.0	interacts with	"""D3""" (interacts with) D53_FJ169625.1	false	interacts with	"""D3""" (interacts with) D53_FJ169625.1
270.0	interacts with	"""D3""" (interacts with) D53_FJ169625.1	false	interacts with	"""D3""" (interacts with) D53_FJ169625.1
24476.0	interacts with	"""D3""" (interacts with) D49_DQ393829.1	false	interacts with	"""D3""" (interacts with) D49_DQ393829.1
20447.0	interacts with	"""D3""" (interacts with) D49_DQ393829.1	false	interacts with	"""D3""" (interacts with) D49_DQ393829.1
4601.0	interacts with	"""D3""" (interacts with) D49_DQ393829.1	false	interacts with	"""D3""" (interacts with) D49_DQ393829.1
24234.0	interacts with	"""D3""" (interacts with) D9_NC_010956.1	false	interacts with	"""D3""" (interacts with) D9_NC_010956.1
14837.0	interacts with	"""D3""" (interacts with) D9_NC_010956.1	false	interacts with	"""D3""" (interacts with) D9_NC_010956.1
6366.0	interacts with	"""D3""" (interacts with) D9_NC_010956.1	false	interacts with	"""D3""" (interacts with) D9_NC_010956.1
5779.0	interacts with	"""D3""" (interacts with) D9_NC_010956.1	false	interacts with	"""D3""" (interacts with) D9_NC_010956.1
3009.0	interacts with	"""D3""" (interacts with) D9_NC_010956.1	false	interacts with	"""D3""" (interacts with) D9_NC_010956.1
231.0	interacts with	"""D3""" (interacts with) D9_NC_010956.1	false	interacts with	"""D3""" (interacts with) D9_NC_010956.1
230.0	interacts with	"""D3""" (interacts with) D9_NC_010956.1	false	interacts with	"""D3""" (interacts with) D9_NC_010956.1
16408.0	interacts with	"""D3""" (interacts with) D54_NC_012959.1	false	interacts with	"""D3""" (interacts with) D54_NC_012959.1
12576.0	interacts with	"""D3""" (interacts with) D54_NC_012959.1	false	interacts with	"""D3""" (interacts with) D54_NC_012959.1
11694.0	interacts with	"""D3""" (interacts with) D54_NC_012959.1	false	interacts with	"""D3""" (interacts with) D54_NC_012959.1
4645.0	interacts with	"""D3""" (interacts with) D54_NC_012959.1	false	interacts with	"""D3""" (interacts with) D54_NC_012959.1
2501.0	interacts with	"""D3""" (interacts with) D54_NC_012959.1	false	interacts with	"""D3""" (interacts with) D54_NC_012959.1
15791.0	interacts with	"""D3""" (interacts with) """30"""	false	interacts with	"""D3""" (interacts with) """30"""
8091.0	interacts with	"""D3""" (interacts with) """30"""	false	interacts with	"""D3""" (interacts with) """30"""
2017.0	interacts with	"""D3""" (interacts with) E22_SadV_AY530876.1	false	interacts with	"""D3""" (interacts with) E22_SadV_AY530876.1
62.1	interacts with	"""D3""" (interacts with) """C3"""	false	interacts with	"""D3""" (interacts with) """C3"""
1498.0	interacts with	"""D3""" (interacts with) """23"""	false	interacts with	"""D3""" (interacts with) """23"""
1205.0	interacts with	"""D3""" (interacts with) """36"""	false	interacts with	"""D3""" (interacts with) """36"""
1171.0	interacts with	"""D3""" (interacts with) """56"""	false	interacts with	"""D3""" (interacts with) """56"""
1153.0	interacts with	"""D3""" (interacts with) """43"""	false	interacts with	"""D3""" (interacts with) """43"""
1151.0	interacts with	"""D3""" (interacts with) """18"""	false	interacts with	"""D3""" (interacts with) """18"""
1092.0	interacts with	"""D3""" (interacts with) """60"""	false	interacts with	"""D3""" (interacts with) """60"""
955.0	interacts with	"""D3""" (interacts with) """60"""	false	interacts with	"""D3""" (interacts with) """60"""
922.0	interacts with	"""D3""" (interacts with) """43"""	false	interacts with	"""D3""" (interacts with) """43"""
905.0	interacts with	"""D3""" (interacts with) """37"""	false	interacts with	"""D3""" (interacts with) """37"""
883.0	interacts with	"""D3""" (interacts with) """15"""	false	interacts with	"""D3""" (interacts with) """15"""
861.0	interacts with	"""D3""" (interacts with) """41"""	false	interacts with	"""D3""" (interacts with) """41"""
813.0	interacts with	"""D3""" (interacts with) """24"""	false	interacts with	"""D3""" (interacts with) """24"""
793.0	interacts with	"""D3""" (interacts with) """24"""	false	interacts with	"""D3""" (interacts with) """24"""
780.0	interacts with	"""D3""" (interacts with) """37"""	false	interacts with	"""D3""" (interacts with) """37"""
689.0	interacts with	"""D3""" (interacts with) """18"""	false	interacts with	"""D3""" (interacts with) """18"""
684.0	interacts with	"""D3""" (interacts with) """54"""	false	interacts with	"""D3""" (interacts with) """54"""
678.0	interacts with	"""D3""" (interacts with) """41"""	false	interacts with	"""D3""" (interacts with) """41"""
667.0	interacts with	"""D3""" (interacts with) """42"""	false	interacts with	"""D3""" (interacts with) """42"""
658.0	interacts with	"""D3""" (interacts with) """63"""	false	interacts with	"""D3""" (interacts with) """63"""
656.0	interacts with	"""D3""" (interacts with) """36"""	false	interacts with	"""D3""" (interacts with) """36"""
649.0	interacts with	"""D3""" (interacts with) """26"""	false	interacts with	"""D3""" (interacts with) """26"""
645.0	interacts with	"""D3""" (interacts with) """26"""	false	interacts with	"""D3""" (interacts with) """26"""
632.0	interacts with	"""D3""" (interacts with) """34"""	false	interacts with	"""D3""" (interacts with) """34"""
627.0	interacts with	"""D3""" (interacts with) """19"""	false	interacts with	"""D3""" (interacts with) """19"""
582.0	interacts with	"""D3""" (interacts with) """15"""	false	interacts with	"""D3""" (interacts with) """15"""
577.0	interacts with	"""D3""" (interacts with) """63"""	false	interacts with	"""D3""" (interacts with) """63"""
464.0	interacts with	"""D3""" (interacts with) """29"""	false	interacts with	"""D3""" (interacts with) """29"""
444.0	interacts with	"""D3""" (interacts with) """42"""	false	interacts with	"""D3""" (interacts with) """42"""
429.0	interacts with	"""D3""" (interacts with) """23"""	false	interacts with	"""D3""" (interacts with) """23"""
357.0	interacts with	"""D3""" (interacts with) """19"""	false	interacts with	"""D3""" (interacts with) """19"""
313.0	interacts with	"""D3""" (interacts with) """29"""	false	interacts with	"""D3""" (interacts with) """29"""
303.0	interacts with	"""D3""" (interacts with) """34"""	false	interacts with	"""D3""" (interacts with) """34"""
147.0	interacts with	"""D3""" (interacts with) """34"""	false	interacts with	"""D3""" (interacts with) """34"""
80.5	interacts with	"""D3""" (interacts with) """A1"""	false	interacts with	"""D3""" (interacts with) """A1"""
193.0	interacts with	"""D3""" (interacts with) """32"""	false	interacts with	"""D3""" (interacts with) """32"""
95.3	interacts with	"""D3""" (interacts with) """32"""	false	interacts with	"""D3""" (interacts with) """32"""
64962.0	interacts with	"""D4""" (interacts with) """D4"""	false	interacts with	"""D4""" (interacts with) """D4"""
278.0	interacts with	"""D4""" (interacts with) """D4"""	false	interacts with	"""D4""" (interacts with) """D4"""
278.0	interacts with	"""D4""" (interacts with) """D4"""	false	interacts with	"""D4""" (interacts with) """D4"""
45973.0	interacts with	"""D4""" (interacts with) D48_EF153473.1	false	interacts with	"""D4""" (interacts with) D48_EF153473.1
2822.0	interacts with	"""D4""" (interacts with) D48_EF153473.1	false	interacts with	"""D4""" (interacts with) D48_EF153473.1
368.0	interacts with	"""D4""" (interacts with) D48_EF153473.1	false	interacts with	"""D4""" (interacts with) D48_EF153473.1
202.0	interacts with	"""D4""" (interacts with) D48_EF153473.1	false	interacts with	"""D4""" (interacts with) D48_EF153473.1
200.0	interacts with	"""D4""" (interacts with) D48_EF153473.1	false	interacts with	"""D4""" (interacts with) D48_EF153473.1
45864.0	interacts with	"""D4""" (interacts with) """D3"""	false	interacts with	"""D4""" (interacts with) """D3"""
4471.0	interacts with	"""D4""" (interacts with) """D3"""	false	interacts with	"""D4""" (interacts with) """D3"""
411.0	interacts with	"""D4""" (interacts with) """D3"""	false	interacts with	"""D4""" (interacts with) """D3"""
231.0	interacts with	"""D4""" (interacts with) """D3"""	false	interacts with	"""D4""" (interacts with) """D3"""
45583.0	interacts with	"""D4""" (interacts with) D49_DQ393829.1	false	interacts with	"""D4""" (interacts with) D49_DQ393829.1
7869.0	interacts with	"""D4""" (interacts with) D49_DQ393829.1	false	interacts with	"""D4""" (interacts with) D49_DQ393829.1
359.0	interacts with	"""D4""" (interacts with) D49_DQ393829.1	false	interacts with	"""D4""" (interacts with) D49_DQ393829.1
45417.0	interacts with	"""D4""" (interacts with) D9_NC_010956.1	false	interacts with	"""D4""" (interacts with) D9_NC_010956.1
5273.0	interacts with	"""D4""" (interacts with) D9_NC_010956.1	false	interacts with	"""D4""" (interacts with) D9_NC_010956.1
3013.0	interacts with	"""D4""" (interacts with) D9_NC_010956.1	false	interacts with	"""D4""" (interacts with) D9_NC_010956.1
39410.0	interacts with	"""D4""" (interacts with) D8_AB448767.1	false	interacts with	"""D4""" (interacts with) D8_AB448767.1
4098.0	interacts with	"""D4""" (interacts with) D8_AB448767.1	false	interacts with	"""D4""" (interacts with) D8_AB448767.1
30832.0	interacts with	"""D4""" (interacts with) """D3"""	false	interacts with	"""D4""" (interacts with) """D3"""
15186.0	interacts with	"""D4""" (interacts with) """D3"""	false	interacts with	"""D4""" (interacts with) """D3"""
5121.0	interacts with	"""D4""" (interacts with) """D3"""	false	interacts with	"""D4""" (interacts with) """D3"""
110.0	interacts with	"""D4""" (interacts with) """D3"""	false	interacts with	"""D4""" (interacts with) """D3"""
110.0	interacts with	"""D4""" (interacts with) """D3"""	false	interacts with	"""D4""" (interacts with) """D3"""
25543.0	interacts with	"""D4""" (interacts with) D53_FJ169625.1	false	interacts with	"""D4""" (interacts with) D53_FJ169625.1
17752.0	interacts with	"""D4""" (interacts with) D53_FJ169625.1	false	interacts with	"""D4""" (interacts with) D53_FJ169625.1
4120.0	interacts with	"""D4""" (interacts with) D53_FJ169625.1	false	interacts with	"""D4""" (interacts with) D53_FJ169625.1
2693.0	interacts with	"""D4""" (interacts with) D53_FJ169625.1	false	interacts with	"""D4""" (interacts with) D53_FJ169625.1
1718.0	interacts with	"""D4""" (interacts with) D53_FJ169625.1	false	interacts with	"""D4""" (interacts with) D53_FJ169625.1
102.0	interacts with	"""D4""" (interacts with) D53_FJ169625.1	false	interacts with	"""D4""" (interacts with) D53_FJ169625.1
102.0	interacts with	"""D4""" (interacts with) D53_FJ169625.1	false	interacts with	"""D4""" (interacts with) D53_FJ169625.1
24255.0	interacts with	"""D4""" (interacts with) D54_NC_012959.1	false	interacts with	"""D4""" (interacts with) D54_NC_012959.1
16343.0	interacts with	"""D4""" (interacts with) D54_NC_012959.1	false	interacts with	"""D4""" (interacts with) D54_NC_012959.1
4176.0	interacts with	"""D4""" (interacts with) D54_NC_012959.1	false	interacts with	"""D4""" (interacts with) D54_NC_012959.1
111.0	interacts with	"""D4""" (interacts with) D54_NC_012959.1	false	interacts with	"""D4""" (interacts with) D54_NC_012959.1
111.0	interacts with	"""D4""" (interacts with) D54_NC_012959.1	false	interacts with	"""D4""" (interacts with) D54_NC_012959.1
15982.0	interacts with	"""D4""" (interacts with) """30"""	false	interacts with	"""D4""" (interacts with) """30"""
8054.0	interacts with	"""D4""" (interacts with) """30"""	false	interacts with	"""D4""" (interacts with) """30"""
62.1	interacts with	"""D4""" (interacts with) """C3"""	false	interacts with	"""D4""" (interacts with) """C3"""
1574.0	interacts with	"""D4""" (interacts with) """23"""	false	interacts with	"""D4""" (interacts with) """23"""
89.8	interacts with	"""D4""" (interacts with) F41_DQ315364.2	false	interacts with	"""D4""" (interacts with) F41_DQ315364.2
1254.0	interacts with	"""D4""" (interacts with) """36"""	false	interacts with	"""D4""" (interacts with) """36"""
1173.0	interacts with	"""D4""" (interacts with) """56"""	false	interacts with	"""D4""" (interacts with) """56"""
1168.0	interacts with	"""D4""" (interacts with) """43"""	false	interacts with	"""D4""" (interacts with) """43"""
1162.0	interacts with	"""D4""" (interacts with) """18"""	false	interacts with	"""D4""" (interacts with) """18"""
1098.0	interacts with	"""D4""" (interacts with) """60"""	false	interacts with	"""D4""" (interacts with) """60"""
955.0	interacts with	"""D4""" (interacts with) """43"""	false	interacts with	"""D4""" (interacts with) """43"""
900.0	interacts with	"""D4""" (interacts with) """41"""	false	interacts with	"""D4""" (interacts with) """41"""
898.0	interacts with	"""D4""" (interacts with) """37"""	false	interacts with	"""D4""" (interacts with) """37"""
839.0	interacts with	"""D4""" (interacts with) """15"""	false	interacts with	"""D4""" (interacts with) """15"""
832.0	interacts with	"""D4""" (interacts with) """37"""	false	interacts with	"""D4""" (interacts with) """37"""
793.0	interacts with	"""D4""" (interacts with) """24"""	false	interacts with	"""D4""" (interacts with) """24"""
782.0	interacts with	"""D4""" (interacts with) """24"""	false	interacts with	"""D4""" (interacts with) """24"""
771.0	interacts with	"""D4""" (interacts with) """18"""	false	interacts with	"""D4""" (interacts with) """18"""
726.0	interacts with	"""D4""" (interacts with) """60"""	false	interacts with	"""D4""" (interacts with) """60"""
686.0	interacts with	"""D4""" (interacts with) """54"""	false	interacts with	"""D4""" (interacts with) """54"""
673.0	interacts with	"""D4""" (interacts with) """41"""	false	interacts with	"""D4""" (interacts with) """41"""
673.0	interacts with	"""D4""" (interacts with) """26"""	false	interacts with	"""D4""" (interacts with) """26"""
671.0	interacts with	"""D4""" (interacts with) """42"""	false	interacts with	"""D4""" (interacts with) """42"""
654.0	interacts with	"""D4""" (interacts with) """26"""	false	interacts with	"""D4""" (interacts with) """26"""
647.0	interacts with	"""D4""" (interacts with) """63"""	false	interacts with	"""D4""" (interacts with) """63"""
632.0	interacts with	"""D4""" (interacts with) """34"""	false	interacts with	"""D4""" (interacts with) """34"""
632.0	interacts with	"""D4""" (interacts with) """19"""	false	interacts with	"""D4""" (interacts with) """19"""
621.0	interacts with	"""D4""" (interacts with) """36"""	false	interacts with	"""D4""" (interacts with) """36"""
597.0	interacts with	"""D4""" (interacts with) """63"""	false	interacts with	"""D4""" (interacts with) """63"""
580.0	interacts with	"""D4""" (interacts with) """15"""	false	interacts with	"""D4""" (interacts with) """15"""
484.0	interacts with	"""D4""" (interacts with) """56"""	false	interacts with	"""D4""" (interacts with) """56"""
470.0	interacts with	"""D4""" (interacts with) """29"""	false	interacts with	"""D4""" (interacts with) """29"""
464.0	interacts with	"""D4""" (interacts with) """42"""	false	interacts with	"""D4""" (interacts with) """42"""
359.0	interacts with	"""D4""" (interacts with) """19"""	false	interacts with	"""D4""" (interacts with) """19"""
309.0	interacts with	"""D4""" (interacts with) """34"""	false	interacts with	"""D4""" (interacts with) """34"""
141.0	interacts with	"""D4""" (interacts with) """34"""	false	interacts with	"""D4""" (interacts with) """34"""
291.0	interacts with	"""D4""" (interacts with) """29"""	false	interacts with	"""D4""" (interacts with) """29"""
270.0	interacts with	"""D4""" (interacts with) """64"""	false	interacts with	"""D4""" (interacts with) """64"""
71.3	interacts with	"""D4""" (interacts with) """A3"""	false	interacts with	"""D4""" (interacts with) """A3"""
76.8	interacts with	"""D4""" (interacts with) """A1"""	false	interacts with	"""D4""" (interacts with) """A1"""
204.0	interacts with	"""D4""" (interacts with) """32"""	false	interacts with	"""D4""" (interacts with) """32"""
104.0	interacts with	"""D4""" (interacts with) """32"""	false	interacts with	"""D4""" (interacts with) """32"""
64787.0	interacts with	"""D9""" (interacts with) """D9"""	false	interacts with	"""D9""" (interacts with) """D9"""
294.0	interacts with	"""D9""" (interacts with) """D9"""	false	interacts with	"""D9""" (interacts with) """D9"""
294.0	interacts with	"""D9""" (interacts with) """D9"""	false	interacts with	"""D9""" (interacts with) """D9"""
93.5	interacts with	"""D9""" (interacts with) """D9"""	false	interacts with	"""D9""" (interacts with) """D9"""
93.5	interacts with	"""D9""" (interacts with) """D9"""	false	interacts with	"""D9""" (interacts with) """D9"""
45471.0	interacts with	"""D9""" (interacts with) """D4"""	false	interacts with	"""D9""" (interacts with) """D4"""
4724.0	interacts with	"""D9""" (interacts with) """D4"""	false	interacts with	"""D9""" (interacts with) """D4"""
45417.0	interacts with	"""D9""" (interacts with) """D4"""	false	interacts with	"""D9""" (interacts with) """D4"""
5273.0	interacts with	"""D9""" (interacts with) """D4"""	false	interacts with	"""D9""" (interacts with) """D4"""
3013.0	interacts with	"""D9""" (interacts with) """D4"""	false	interacts with	"""D9""" (interacts with) """D4"""
45319.0	interacts with	"""D9""" (interacts with) """D4"""	false	interacts with	"""D9""" (interacts with) """D4"""
4783.0	interacts with	"""D9""" (interacts with) """D4"""	false	interacts with	"""D9""" (interacts with) """D4"""
2887.0	interacts with	"""D9""" (interacts with) """D4"""	false	interacts with	"""D9""" (interacts with) """D4"""
407.0	interacts with	"""D9""" (interacts with) """D4"""	false	interacts with	"""D9""" (interacts with) """D4"""
189.0	interacts with	"""D9""" (interacts with) """D4"""	false	interacts with	"""D9""" (interacts with) """D4"""
187.0	interacts with	"""D9""" (interacts with) """D4"""	false	interacts with	"""D9""" (interacts with) """D4"""
31222.0	interacts with	"""D9""" (interacts with) """D3"""	false	interacts with	"""D9""" (interacts with) """D3"""
14224.0	interacts with	"""D9""" (interacts with) """D3"""	false	interacts with	"""D9""" (interacts with) """D3"""
4447.0	interacts with	"""D9""" (interacts with) """D3"""	false	interacts with	"""D9""" (interacts with) """D3"""
3013.0	interacts with	"""D9""" (interacts with) """D3"""	false	interacts with	"""D9""" (interacts with) """D3"""
348.0	interacts with	"""D9""" (interacts with) """D3"""	false	interacts with	"""D9""" (interacts with) """D3"""
25651.0	interacts with	"""D9""" (interacts with) """D5"""	false	interacts with	"""D9""" (interacts with) """D5"""
16179.0	interacts with	"""D9""" (interacts with) """D5"""	false	interacts with	"""D9""" (interacts with) """D5"""
9086.0	interacts with	"""D9""" (interacts with) """D5"""	false	interacts with	"""D9""" (interacts with) """D5"""
24234.0	interacts with	"""D9""" (interacts with) """D3"""	false	interacts with	"""D9""" (interacts with) """D3"""
14837.0	interacts with	"""D9""" (interacts with) """D3"""	false	interacts with	"""D9""" (interacts with) """D3"""
6366.0	interacts with	"""D9""" (interacts with) """D3"""	false	interacts with	"""D9""" (interacts with) """D3"""
5779.0	interacts with	"""D9""" (interacts with) """D3"""	false	interacts with	"""D9""" (interacts with) """D3"""
3009.0	interacts with	"""D9""" (interacts with) """D3"""	false	interacts with	"""D9""" (interacts with) """D3"""
231.0	interacts with	"""D9""" (interacts with) """D3"""	false	interacts with	"""D9""" (interacts with) """D3"""
230.0	interacts with	"""D9""" (interacts with) """D3"""	false	interacts with	"""D9""" (interacts with) """D3"""
23861.0	interacts with	"""D9""" (interacts with) """D5"""	false	interacts with	"""D9""" (interacts with) """D5"""
17250.0	interacts with	"""D9""" (interacts with) """D5"""	false	interacts with	"""D9""" (interacts with) """D5"""
8423.0	interacts with	"""D9""" (interacts with) """D5"""	false	interacts with	"""D9""" (interacts with) """D5"""
1735.0	interacts with	"""D9""" (interacts with) """D5"""	false	interacts with	"""D9""" (interacts with) """D5"""
1500.0	interacts with	"""D9""" (interacts with) """D5"""	false	interacts with	"""D9""" (interacts with) """D5"""
326.0	interacts with	"""D9""" (interacts with) """D5"""	false	interacts with	"""D9""" (interacts with) """D5"""
233.0	interacts with	"""D9""" (interacts with) """D5"""	false	interacts with	"""D9""" (interacts with) """D5"""
233.0	interacts with	"""D9""" (interacts with) """D5"""	false	interacts with	"""D9""" (interacts with) """D5"""
21987.0	interacts with	"""D9""" (interacts with) """D8"""	false	interacts with	"""D9""" (interacts with) """D8"""
17082.0	interacts with	"""D9""" (interacts with) """D8"""	false	interacts with	"""D9""" (interacts with) """D8"""
10768.0	interacts with	"""D9""" (interacts with) """D8"""	false	interacts with	"""D9""" (interacts with) """D8"""
16046.0	interacts with	"""D9""" (interacts with) """30"""	false	interacts with	"""D9""" (interacts with) """30"""
8218.0	interacts with	"""D9""" (interacts with) """30"""	false	interacts with	"""D9""" (interacts with) """30"""
521.0	interacts with	"""D9""" (interacts with) E25_SadV_AC_000011.1	false	interacts with	"""D9""" (interacts with) E25_SadV_AC_000011.1
62.1	interacts with	"""D9""" (interacts with) """C3"""	false	interacts with	"""D9""" (interacts with) """C3"""
1541.0	interacts with	"""D9""" (interacts with) """23"""	false	interacts with	"""D9""" (interacts with) """23"""
1221.0	interacts with	"""D9""" (interacts with) """36"""	false	interacts with	"""D9""" (interacts with) """36"""
1179.0	interacts with	"""D9""" (interacts with) """43"""	false	interacts with	"""D9""" (interacts with) """43"""
1168.0	interacts with	"""D9""" (interacts with) """56"""	false	interacts with	"""D9""" (interacts with) """56"""
1157.0	interacts with	"""D9""" (interacts with) """18"""	false	interacts with	"""D9""" (interacts with) """18"""
89.8	interacts with	"""D9""" (interacts with) F41_DQ315364.2	false	interacts with	"""D9""" (interacts with) F41_DQ315364.2
1118.0	interacts with	"""D9""" (interacts with) """60"""	false	interacts with	"""D9""" (interacts with) """60"""
966.0	interacts with	"""D9""" (interacts with) """37"""	false	interacts with	"""D9""" (interacts with) """37"""
961.0	interacts with	"""D9""" (interacts with) """43"""	false	interacts with	"""D9""" (interacts with) """43"""
942.0	interacts with	"""D9""" (interacts with) """60"""	false	interacts with	"""D9""" (interacts with) """60"""
907.0	interacts with	"""D9""" (interacts with) """15"""	false	interacts with	"""D9""" (interacts with) """15"""
900.0	interacts with	"""D9""" (interacts with) """41"""	false	interacts with	"""D9""" (interacts with) """41"""
804.0	interacts with	"""D9""" (interacts with) """37"""	false	interacts with	"""D9""" (interacts with) """37"""
802.0	interacts with	"""D9""" (interacts with) """24"""	false	interacts with	"""D9""" (interacts with) """24"""
776.0	interacts with	"""D9""" (interacts with) """24"""	false	interacts with	"""D9""" (interacts with) """24"""
706.0	interacts with	"""D9""" (interacts with) """18"""	false	interacts with	"""D9""" (interacts with) """18"""
689.0	interacts with	"""D9""" (interacts with) """41"""	false	interacts with	"""D9""" (interacts with) """41"""
686.0	interacts with	"""D9""" (interacts with) """42"""	false	interacts with	"""D9""" (interacts with) """42"""
669.0	interacts with	"""D9""" (interacts with) """63"""	false	interacts with	"""D9""" (interacts with) """63"""
667.0	interacts with	"""D9""" (interacts with) """26"""	false	interacts with	"""D9""" (interacts with) """26"""
656.0	interacts with	"""D9""" (interacts with) """36"""	false	interacts with	"""D9""" (interacts with) """36"""
649.0	interacts with	"""D9""" (interacts with) """34"""	false	interacts with	"""D9""" (interacts with) """34"""
643.0	interacts with	"""D9""" (interacts with) """26"""	false	interacts with	"""D9""" (interacts with) """26"""
627.0	interacts with	"""D9""" (interacts with) """19"""	false	interacts with	"""D9""" (interacts with) """19"""
580.0	interacts with	"""D9""" (interacts with) """63"""	false	interacts with	"""D9""" (interacts with) """63"""
580.0	interacts with	"""D9""" (interacts with) """15"""	false	interacts with	"""D9""" (interacts with) """15"""
549.0	interacts with	"""D9""" (interacts with) """23"""	false	interacts with	"""D9""" (interacts with) """23"""
470.0	interacts with	"""D9""" (interacts with) """42"""	false	interacts with	"""D9""" (interacts with) """42"""
470.0	interacts with	"""D9""" (interacts with) """29"""	false	interacts with	"""D9""" (interacts with) """29"""
335.0	interacts with	"""D9""" (interacts with) """19"""	false	interacts with	"""D9""" (interacts with) """19"""
324.0	interacts with	"""D9""" (interacts with) """29"""	false	interacts with	"""D9""" (interacts with) """29"""
315.0	interacts with	"""D9""" (interacts with) """34"""	false	interacts with	"""D9""" (interacts with) """34"""
158.0	interacts with	"""D9""" (interacts with) """34"""	false	interacts with	"""D9""" (interacts with) """34"""
270.0	interacts with	"""D9""" (interacts with) """64"""	false	interacts with	"""D9""" (interacts with) """64"""
80.5	interacts with	"""D9""" (interacts with) """A1"""	false	interacts with	"""D9""" (interacts with) """A1"""
193.0	interacts with	"""D9""" (interacts with) """32"""	false	interacts with	"""D9""" (interacts with) """32"""
95.3	interacts with	"""D9""" (interacts with) """32"""	false	interacts with	"""D9""" (interacts with) """32"""
64486.0	interacts with	"""D5""" (interacts with) """D5"""	false	interacts with	"""D5""" (interacts with) """D5"""
390.0	interacts with	"""D5""" (interacts with) """D5"""	false	interacts with	"""D5""" (interacts with) """D5"""
390.0	interacts with	"""D5""" (interacts with) """D5"""	false	interacts with	"""D5""" (interacts with) """D5"""
25651.0	interacts with	"""D5""" (interacts with) D9_NC_010956.1	false	interacts with	"""D5""" (interacts with) D9_NC_010956.1
16179.0	interacts with	"""D5""" (interacts with) D9_NC_010956.1	false	interacts with	"""D5""" (interacts with) D9_NC_010956.1
9086.0	interacts with	"""D5""" (interacts with) D9_NC_010956.1	false	interacts with	"""D5""" (interacts with) D9_NC_010956.1
25603.0	interacts with	"""D5""" (interacts with) D8_AB448767.1	false	interacts with	"""D5""" (interacts with) D8_AB448767.1
18231.0	interacts with	"""D5""" (interacts with) D8_AB448767.1	false	interacts with	"""D5""" (interacts with) D8_AB448767.1
12320.0	interacts with	"""D5""" (interacts with) D8_AB448767.1	false	interacts with	"""D5""" (interacts with) D8_AB448767.1
292.0	interacts with	"""D5""" (interacts with) D8_AB448767.1	false	interacts with	"""D5""" (interacts with) D8_AB448767.1
292.0	interacts with	"""D5""" (interacts with) D8_AB448767.1	false	interacts with	"""D5""" (interacts with) D8_AB448767.1
24629.0	interacts with	"""D5""" (interacts with) """D4"""	false	interacts with	"""D5""" (interacts with) """D4"""
16428.0	interacts with	"""D5""" (interacts with) """D4"""	false	interacts with	"""D5""" (interacts with) """D4"""
3914.0	interacts with	"""D5""" (interacts with) """D4"""	false	interacts with	"""D5""" (interacts with) """D4"""
111.0	interacts with	"""D5""" (interacts with) """D4"""	false	interacts with	"""D5""" (interacts with) """D4"""
111.0	interacts with	"""D5""" (interacts with) """D4"""	false	interacts with	"""D5""" (interacts with) """D4"""
24312.0	interacts with	"""D5""" (interacts with) """D3"""	false	interacts with	"""D5""" (interacts with) """D3"""
16188.0	interacts with	"""D5""" (interacts with) """D3"""	false	interacts with	"""D5""" (interacts with) """D3"""
3831.0	interacts with	"""D5""" (interacts with) """D3"""	false	interacts with	"""D5""" (interacts with) """D3"""
326.0	interacts with	"""D5""" (interacts with) """D3"""	false	interacts with	"""D5""" (interacts with) """D3"""
111.0	interacts with	"""D5""" (interacts with) """D3"""	false	interacts with	"""D5""" (interacts with) """D3"""
111.0	interacts with	"""D5""" (interacts with) """D3"""	false	interacts with	"""D5""" (interacts with) """D3"""
24255.0	interacts with	"""D5""" (interacts with) """D4"""	false	interacts with	"""D5""" (interacts with) """D4"""
16343.0	interacts with	"""D5""" (interacts with) """D4"""	false	interacts with	"""D5""" (interacts with) """D4"""
4176.0	interacts with	"""D5""" (interacts with) """D4"""	false	interacts with	"""D5""" (interacts with) """D4"""
111.0	interacts with	"""D5""" (interacts with) """D4"""	false	interacts with	"""D5""" (interacts with) """D4"""
111.0	interacts with	"""D5""" (interacts with) """D4"""	false	interacts with	"""D5""" (interacts with) """D4"""
23989.0	interacts with	"""D5""" (interacts with) """D4"""	false	interacts with	"""D5""" (interacts with) """D4"""
16619.0	interacts with	"""D5""" (interacts with) """D4"""	false	interacts with	"""D5""" (interacts with) """D4"""
2529.0	interacts with	"""D5""" (interacts with) """D4"""	false	interacts with	"""D5""" (interacts with) """D4"""
111.0	interacts with	"""D5""" (interacts with) """D4"""	false	interacts with	"""D5""" (interacts with) """D4"""
111.0	interacts with	"""D5""" (interacts with) """D4"""	false	interacts with	"""D5""" (interacts with) """D4"""
16408.0	interacts with	"""D5""" (interacts with) """D3"""	false	interacts with	"""D5""" (interacts with) """D3"""
12576.0	interacts with	"""D5""" (interacts with) """D3"""	false	interacts with	"""D5""" (interacts with) """D3"""
11694.0	interacts with	"""D5""" (interacts with) """D3"""	false	interacts with	"""D5""" (interacts with) """D3"""
4645.0	interacts with	"""D5""" (interacts with) """D3"""	false	interacts with	"""D5""" (interacts with) """D3"""
2501.0	interacts with	"""D5""" (interacts with) """D3"""	false	interacts with	"""D5""" (interacts with) """D3"""
16153.0	interacts with	"""D5""" (interacts with) """D5"""	false	interacts with	"""D5""" (interacts with) """D5"""
14859.0	interacts with	"""D5""" (interacts with) """D5"""	false	interacts with	"""D5""" (interacts with) """D5"""
9009.0	interacts with	"""D5""" (interacts with) """D5"""	false	interacts with	"""D5""" (interacts with) """D5"""
7219.0	interacts with	"""D5""" (interacts with) """D5"""	false	interacts with	"""D5""" (interacts with) """D5"""
1585.0	interacts with	"""D5""" (interacts with) """D5"""	false	interacts with	"""D5""" (interacts with) """D5"""
11762.0	interacts with	"""D5""" (interacts with) """30"""	false	interacts with	"""D5""" (interacts with) """30"""
3127.0	interacts with	"""D5""" (interacts with) """30"""	false	interacts with	"""D5""" (interacts with) """30"""
7446.0	interacts with	"""D5""" (interacts with) """30"""	false	interacts with	"""D5""" (interacts with) """30"""
52.8	interacts with	"""D5""" (interacts with) E25_SadV_AC_000011.1	false	interacts with	"""D5""" (interacts with) E25_SadV_AC_000011.1
1544.0	interacts with	"""D5""" (interacts with) """23"""	false	interacts with	"""D5""" (interacts with) """23"""
1229.0	interacts with	"""D5""" (interacts with) """36"""	false	interacts with	"""D5""" (interacts with) """36"""
1134.0	interacts with	"""D5""" (interacts with) """43"""	false	interacts with	"""D5""" (interacts with) """43"""
1112.0	interacts with	"""D5""" (interacts with) """56"""	false	interacts with	"""D5""" (interacts with) """56"""
1101.0	interacts with	"""D5""" (interacts with) """18"""	false	interacts with	"""D5""" (interacts with) """18"""
1053.0	interacts with	"""D5""" (interacts with) """60"""	false	interacts with	"""D5""" (interacts with) """60"""
852.0	interacts with	"""D5""" (interacts with) """37"""	false	interacts with	"""D5""" (interacts with) """37"""
850.0	interacts with	"""D5""" (interacts with) """43"""	false	interacts with	"""D5""" (interacts with) """43"""
850.0	interacts with	"""D5""" (interacts with) """15"""	false	interacts with	"""D5""" (interacts with) """15"""
839.0	interacts with	"""D5""" (interacts with) """41"""	false	interacts with	"""D5""" (interacts with) """41"""
771.0	interacts with	"""D5""" (interacts with) """37"""	false	interacts with	"""D5""" (interacts with) """37"""
752.0	interacts with	"""D5""" (interacts with) """24"""	false	interacts with	"""D5""" (interacts with) """24"""
743.0	interacts with	"""D5""" (interacts with) """24"""	false	interacts with	"""D5""" (interacts with) """24"""
676.0	interacts with	"""D5""" (interacts with) """41"""	false	interacts with	"""D5""" (interacts with) """41"""
665.0	interacts with	"""D5""" (interacts with) """42"""	false	interacts with	"""D5""" (interacts with) """42"""
649.0	interacts with	"""D5""" (interacts with) """26"""	false	interacts with	"""D5""" (interacts with) """26"""
638.0	interacts with	"""D5""" (interacts with) """60"""	false	interacts with	"""D5""" (interacts with) """60"""
597.0	interacts with	"""D5""" (interacts with) """63"""	false	interacts with	"""D5""" (interacts with) """63"""
595.0	interacts with	"""D5""" (interacts with) """36"""	false	interacts with	"""D5""" (interacts with) """36"""
593.0	interacts with	"""D5""" (interacts with) """34"""	false	interacts with	"""D5""" (interacts with) """34"""
593.0	interacts with	"""D5""" (interacts with) """19"""	false	interacts with	"""D5""" (interacts with) """19"""
553.0	interacts with	"""D5""" (interacts with) """63"""	false	interacts with	"""D5""" (interacts with) """63"""
525.0	interacts with	"""D5""" (interacts with) """23"""	false	interacts with	"""D5""" (interacts with) """23"""
520.0	interacts with	"""D5""" (interacts with) """26"""	false	interacts with	"""D5""" (interacts with) """26"""
516.0	interacts with	"""D5""" (interacts with) """15"""	false	interacts with	"""D5""" (interacts with) """15"""
459.0	interacts with	"""D5""" (interacts with) """29"""	false	interacts with	"""D5""" (interacts with) """29"""
414.0	interacts with	"""D5""" (interacts with) """42"""	false	interacts with	"""D5""" (interacts with) """42"""
294.0	interacts with	"""D5""" (interacts with) """19"""	false	interacts with	"""D5""" (interacts with) """19"""
281.0	interacts with	"""D5""" (interacts with) """34"""	false	interacts with	"""D5""" (interacts with) """34"""
152.0	interacts with	"""D5""" (interacts with) """34"""	false	interacts with	"""D5""" (interacts with) """34"""
104.0	interacts with	"""D5""" (interacts with) """32"""	false	interacts with	"""D5""" (interacts with) """32"""
891.0	interacts with	"""18""" (interacts with) """18"""	false	interacts with	"""18""" (interacts with) """18"""
773.0	interacts with	"""18""" (interacts with) D46_AY875648.1	false	interacts with	"""18""" (interacts with) D46_AY875648.1
752.0	interacts with	"""18""" (interacts with) D36_GQ384080.1	false	interacts with	"""18""" (interacts with) D36_GQ384080.1
721.0	interacts with	"""18""" (interacts with) D49_DQ393829.1	false	interacts with	"""18""" (interacts with) D49_DQ393829.1
706.0	interacts with	"""18""" (interacts with) D48_EF153473.1	false	interacts with	"""18""" (interacts with) D48_EF153473.1
706.0	interacts with	"""18""" (interacts with) D9_NC_010956.1	false	interacts with	"""18""" (interacts with) D9_NC_010956.1
689.0	interacts with	"""18""" (interacts with) D53_FJ169625.1	false	interacts with	"""18""" (interacts with) D53_FJ169625.1
689.0	interacts with	"""18""" (interacts with) D37_DQ900900.1	false	interacts with	"""18""" (interacts with) D37_DQ900900.1
95.3	interacts with	"""18""" (interacts with) """15"""	false	interacts with	"""18""" (interacts with) """15"""
1162.0	interacts with	"""18""" (interacts with) D46_AY875648.1	false	interacts with	"""18""" (interacts with) D46_AY875648.1
1157.0	interacts with	"""18""" (interacts with) D36_GQ384080.1	false	interacts with	"""18""" (interacts with) D36_GQ384080.1
1157.0	interacts with	"""18""" (interacts with) D9_NC_010956.1	false	interacts with	"""18""" (interacts with) D9_NC_010956.1
1273.0	interacts with	"""18""" (interacts with) """18"""	false	interacts with	"""18""" (interacts with) """18"""
1256.0	interacts with	"""18""" (interacts with) 30_Assembly_Contig_1	false	interacts with	"""18""" (interacts with) 30_Assembly_Contig_1
1168.0	interacts with	"""18""" (interacts with) D53_FJ169625.1	false	interacts with	"""18""" (interacts with) D53_FJ169625.1
1162.0	interacts with	"""18""" (interacts with) D48_EF153473.1	false	interacts with	"""18""" (interacts with) D48_EF153473.1
241.0	interacts with	"""18""" (interacts with) 63_Assembly_Contig_1	false	interacts with	"""18""" (interacts with) 63_Assembly_Contig_1
217.0	interacts with	"""18""" (interacts with) 54_Assembly_Contig_2	false	interacts with	"""18""" (interacts with) 54_Assembly_Contig_2
1101.0	interacts with	"""18""" (interacts with) D54_NC_012959.1	false	interacts with	"""18""" (interacts with) D54_NC_012959.1
1151.0	interacts with	"""18""" (interacts with) D49_DQ393829.1	false	interacts with	"""18""" (interacts with) D49_DQ393829.1
1151.0	interacts with	"""18""" (interacts with) D37_DQ900900.1	false	interacts with	"""18""" (interacts with) D37_DQ900900.1
1101.0	interacts with	"""18""" (interacts with) D8_AB448767.1	false	interacts with	"""18""" (interacts with) D8_AB448767.1
16100.0	interacts with	"""30""" (interacts with) D48_EF153473.1	false	interacts with	"""30""" (interacts with) D48_EF153473.1
17258.0	interacts with	"""30""" (interacts with) """30"""	false	interacts with	"""30""" (interacts with) """30"""
16092.0	interacts with	"""30""" (interacts with) D36_GQ384080.1	false	interacts with	"""30""" (interacts with) D36_GQ384080.1
16055.0	interacts with	"""30""" (interacts with) D49_DQ393829.1	false	interacts with	"""30""" (interacts with) D49_DQ393829.1
16046.0	interacts with	"""30""" (interacts with) D9_NC_010956.1	false	interacts with	"""30""" (interacts with) D9_NC_010956.1
15982.0	interacts with	"""30""" (interacts with) D46_AY875648.1	false	interacts with	"""30""" (interacts with) D46_AY875648.1
15791.0	interacts with	"""30""" (interacts with) D37_DQ900900.1	false	interacts with	"""30""" (interacts with) D37_DQ900900.1
15464.0	interacts with	"""30""" (interacts with) D53_FJ169625.1	false	interacts with	"""30""" (interacts with) D53_FJ169625.1
14670.0	interacts with	"""30""" (interacts with) D8_AB448767.1	false	interacts with	"""30""" (interacts with) D8_AB448767.1
11762.0	interacts with	"""30""" (interacts with) D54_NC_012959.1	false	interacts with	"""30""" (interacts with) D54_NC_012959.1
3127.0	interacts with	"""30""" (interacts with) D54_NC_012959.1	false	interacts with	"""30""" (interacts with) D54_NC_012959.1
939.0	interacts with	"""30""" (interacts with) 41_Assembly_Contig_1	false	interacts with	"""30""" (interacts with) 41_Assembly_Contig_1
87.9	interacts with	"""30""" (interacts with) 35_Assembly_Contig_1	false	interacts with	"""30""" (interacts with) 35_Assembly_Contig_1
1256.0	interacts with	"""30""" (interacts with) """18"""	false	interacts with	"""30""" (interacts with) """18"""
1212.0	interacts with	"""30""" (interacts with) 43_Assembly_Contig_2	false	interacts with	"""30""" (interacts with) 43_Assembly_Contig_2
826.0	interacts with	"""30""" (interacts with) """24"""	false	interacts with	"""30""" (interacts with) """24"""
813.0	interacts with	"""30""" (interacts with) """24"""	false	interacts with	"""30""" (interacts with) """24"""
686.0	interacts with	"""30""" (interacts with) 63_Assembly_Contig_1	false	interacts with	"""30""" (interacts with) 63_Assembly_Contig_1
660.0	interacts with	"""30""" (interacts with) """19"""	false	interacts with	"""30""" (interacts with) """19"""
654.0	interacts with	"""30""" (interacts with) """26"""	false	interacts with	"""30""" (interacts with) """26"""
315.0	interacts with	"""30""" (interacts with) 34_Assembly_Contig_2	false	interacts with	"""30""" (interacts with) 34_Assembly_Contig_2
281.0	interacts with	"""30""" (interacts with) 64_Assembly_Contig_2	false	interacts with	"""30""" (interacts with) 64_Assembly_Contig_2
106.0	interacts with	"""30""" (interacts with) 35_Assembly_Contig_2	false	interacts with	"""30""" (interacts with) 35_Assembly_Contig_2
104.0	interacts with	"""30""" (interacts with) """27"""	false	interacts with	"""30""" (interacts with) """27"""
102.0	interacts with	"""30""" (interacts with) 60_Assembly_Contig_1	false	interacts with	"""30""" (interacts with) 60_Assembly_Contig_1
99.0	interacts with	"""30""" (interacts with) 64_Assembly_Contig_1	false	interacts with	"""30""" (interacts with) 64_Assembly_Contig_1
99.0	interacts with	"""30""" (interacts with) 32_Assembly_Contig_2	false	interacts with	"""30""" (interacts with) 32_Assembly_Contig_2
658.0	interacts with	"""63""" (interacts with) D37_DQ900900.1	false	interacts with	"""63""" (interacts with) D37_DQ900900.1
658.0	interacts with	"""63""" (interacts with) D36_GQ384080.1	false	interacts with	"""63""" (interacts with) D36_GQ384080.1
664.0	interacts with	"""63""" (interacts with) D49_DQ393829.1	false	interacts with	"""63""" (interacts with) D49_DQ393829.1
686.0	interacts with	"""63""" (interacts with) """63"""	false	interacts with	"""63""" (interacts with) """63"""
686.0	interacts with	"""63""" (interacts with) """30"""	false	interacts with	"""63""" (interacts with) """30"""
669.0	interacts with	"""63""" (interacts with) D9_NC_010956.1	false	interacts with	"""63""" (interacts with) D9_NC_010956.1
652.0	interacts with	"""63""" (interacts with) D48_EF153473.1	false	interacts with	"""63""" (interacts with) D48_EF153473.1
647.0	interacts with	"""63""" (interacts with) D46_AY875648.1	false	interacts with	"""63""" (interacts with) D46_AY875648.1
625.0	interacts with	"""63""" (interacts with) D53_FJ169625.1	false	interacts with	"""63""" (interacts with) D53_FJ169625.1
597.0	interacts with	"""63""" (interacts with) D54_NC_012959.1	false	interacts with	"""63""" (interacts with) D54_NC_012959.1
592.0	interacts with	"""63""" (interacts with) D8_AB448767.1	false	interacts with	"""63""" (interacts with) D8_AB448767.1
241.0	interacts with	"""63""" (interacts with) """18"""	false	interacts with	"""63""" (interacts with) """18"""
5435.0	interacts with	"""54""" (interacts with) """54"""	false	interacts with	"""54""" (interacts with) """54"""
75.0	interacts with	"""54""" (interacts with) """54"""	false	interacts with	"""54""" (interacts with) """54"""
75.0	interacts with	"""54""" (interacts with) """54"""	false	interacts with	"""54""" (interacts with) """54"""
5049.0	interacts with	"""54""" (interacts with) E25_SadV_AC_000011.1	false	interacts with	"""54""" (interacts with) E25_SadV_AC_000011.1
4132.0	interacts with	"""54""" (interacts with) E_23_Sadv_AY530877.1	false	interacts with	"""54""" (interacts with) E_23_Sadv_AY530877.1
4074.0	interacts with	"""54""" (interacts with) E22_SadV_AY530876.1	false	interacts with	"""54""" (interacts with) E22_SadV_AY530876.1
4061.0	interacts with	"""54""" (interacts with) E24_SadV_AY530878.1	false	interacts with	"""54""" (interacts with) E24_SadV_AY530878.1
3899.0	interacts with	"""54""" (interacts with) E4_NC_003266.2	false	interacts with	"""54""" (interacts with) E4_NC_003266.2
754.0	interacts with	"""54""" (interacts with) E4_NC_003266.2	false	interacts with	"""54""" (interacts with) E4_NC_003266.2
697.0	interacts with	"""54""" (interacts with) D49_DQ393829.1	false	interacts with	"""54""" (interacts with) D49_DQ393829.1
686.0	interacts with	"""54""" (interacts with) D46_AY875648.1	false	interacts with	"""54""" (interacts with) D46_AY875648.1
684.0	interacts with	"""54""" (interacts with) D37_DQ900900.1	false	interacts with	"""54""" (interacts with) D37_DQ900900.1
680.0	interacts with	"""54""" (interacts with) D36_GQ384080.1	false	interacts with	"""54""" (interacts with) D36_GQ384080.1
67.6	interacts with	"""54""" (interacts with) """27"""	false	interacts with	"""54""" (interacts with) """27"""
63.9	interacts with	"""54""" (interacts with) """34"""	false	interacts with	"""54""" (interacts with) """34"""
84.2	interacts with	"""54""" (interacts with) """54"""	false	interacts with	"""54""" (interacts with) """54"""
75.0	interacts with	"""54""" (interacts with) """54"""	false	interacts with	"""54""" (interacts with) """54"""
75.0	interacts with	"""54""" (interacts with) """54"""	false	interacts with	"""54""" (interacts with) """54"""
73.1	interacts with	"""54""" (interacts with) """54"""	false	interacts with	"""54""" (interacts with) """54"""
73.1	interacts with	"""54""" (interacts with) """27"""	false	interacts with	"""54""" (interacts with) """27"""
56.5	interacts with	"""54""" (interacts with) """35"""	false	interacts with	"""54""" (interacts with) """35"""
56.5	interacts with	"""54""" (interacts with) """35"""	false	interacts with	"""54""" (interacts with) """35"""
54.7	interacts with	"""54""" (interacts with) """51"""	false	interacts with	"""54""" (interacts with) """51"""
65.8	interacts with	"""54""" (interacts with) 64_Assembly_Contig_1	false	interacts with	"""54""" (interacts with) 64_Assembly_Contig_1
65.8	interacts with	"""54""" (interacts with) 64_Assembly_Contig_1	false	interacts with	"""54""" (interacts with) 64_Assembly_Contig_1
65.8	interacts with	"""54""" (interacts with) """47"""	false	interacts with	"""54""" (interacts with) """47"""
63.9	interacts with	"""54""" (interacts with) """47"""	false	interacts with	"""54""" (interacts with) """47"""
65.8	interacts with	"""54""" (interacts with) """32"""	false	interacts with	"""54""" (interacts with) """32"""
63.9	interacts with	"""54""" (interacts with) """32"""	false	interacts with	"""54""" (interacts with) """32"""
60.2	interacts with	"""54""" (interacts with) """26"""	false	interacts with	"""54""" (interacts with) """26"""
60.2	interacts with	"""54""" (interacts with) """26"""	false	interacts with	"""54""" (interacts with) """26"""
58.4	interacts with	"""54""" (interacts with) """19"""	false	interacts with	"""54""" (interacts with) """19"""
52.8	interacts with	"""54""" (interacts with) """19"""	false	interacts with	"""54""" (interacts with) """19"""
52.8	interacts with	"""54""" (interacts with) """51"""	false	interacts with	"""54""" (interacts with) """51"""
632.0	interacts with	"""19""" (interacts with) D36_GQ384080.1	false	interacts with	"""19""" (interacts with) D36_GQ384080.1
632.0	interacts with	"""19""" (interacts with) D48_EF153473.1	false	interacts with	"""19""" (interacts with) D48_EF153473.1
632.0	interacts with	"""19""" (interacts with) D46_AY875648.1	false	interacts with	"""19""" (interacts with) D46_AY875648.1
715.0	interacts with	"""19""" (interacts with) """19"""	false	interacts with	"""19""" (interacts with) """19"""
660.0	interacts with	"""19""" (interacts with) 30_Assembly_Contig_1	false	interacts with	"""19""" (interacts with) 30_Assembly_Contig_1
632.0	interacts with	"""19""" (interacts with) D49_DQ393829.1	false	interacts with	"""19""" (interacts with) D49_DQ393829.1
627.0	interacts with	"""19""" (interacts with) D37_DQ900900.1	false	interacts with	"""19""" (interacts with) D37_DQ900900.1
627.0	interacts with	"""19""" (interacts with) D9_NC_010956.1	false	interacts with	"""19""" (interacts with) D9_NC_010956.1
621.0	interacts with	"""19""" (interacts with) D53_FJ169625.1	false	interacts with	"""19""" (interacts with) D53_FJ169625.1
593.0	interacts with	"""19""" (interacts with) D54_NC_012959.1	false	interacts with	"""19""" (interacts with) D54_NC_012959.1
582.0	interacts with	"""19""" (interacts with) D8_AB448767.1	false	interacts with	"""19""" (interacts with) D8_AB448767.1
217.0	interacts with	"""19""" (interacts with) 51_Assembly_Contig_1	false	interacts with	"""19""" (interacts with) 51_Assembly_Contig_1
52.8	interacts with	"""19""" (interacts with) 54_Assembly_Contig_2	false	interacts with	"""19""" (interacts with) 54_Assembly_Contig_2
62.1	interacts with	"""19""" (interacts with) 54_Assembly_Contig_1	false	interacts with	"""19""" (interacts with) 54_Assembly_Contig_1
58.4	interacts with	"""19""" (interacts with) 54_Assembly_Contig_2	false	interacts with	"""19""" (interacts with) 54_Assembly_Contig_2
444.0	interacts with	"""19""" (interacts with) """19"""	false	interacts with	"""19""" (interacts with) """19"""
377.0	interacts with	"""19""" (interacts with) 56_Assembly_Contig_2	false	interacts with	"""19""" (interacts with) 56_Assembly_Contig_2
372.0	interacts with	"""19""" (interacts with) D36_GQ384080.1	false	interacts with	"""19""" (interacts with) D36_GQ384080.1
359.0	interacts with	"""19""" (interacts with) D49_DQ393829.1	false	interacts with	"""19""" (interacts with) D49_DQ393829.1
359.0	interacts with	"""19""" (interacts with) D46_AY875648.1	false	interacts with	"""19""" (interacts with) D46_AY875648.1
357.0	interacts with	"""19""" (interacts with) D37_DQ900900.1	false	interacts with	"""19""" (interacts with) D37_DQ900900.1
350.0	interacts with	"""19""" (interacts with) D48_EF153473.1	false	interacts with	"""19""" (interacts with) D48_EF153473.1
335.0	interacts with	"""19""" (interacts with) D9_NC_010956.1	false	interacts with	"""19""" (interacts with) D9_NC_010956.1
327.0	interacts with	"""19""" (interacts with) D53_FJ169625.1	false	interacts with	"""19""" (interacts with) D53_FJ169625.1
294.0	interacts with	"""19""" (interacts with) D54_NC_012959.1	false	interacts with	"""19""" (interacts with) D54_NC_012959.1
505.0	interacts with	"""56""" (interacts with) D49_DQ393829.1	false	interacts with	"""56""" (interacts with) D49_DQ393829.1
484.0	interacts with	"""56""" (interacts with) D46_AY875648.1	false	interacts with	"""56""" (interacts with) D46_AY875648.1
625.0	interacts with	"""56""" (interacts with) """56"""	false	interacts with	"""56""" (interacts with) """56"""
508.0	interacts with	"""56""" (interacts with) D36_GQ384080.1	false	interacts with	"""56""" (interacts with) D36_GQ384080.1
377.0	interacts with	"""56""" (interacts with) """19"""	false	interacts with	"""56""" (interacts with) """19"""
468.0	interacts with	"""56""" (interacts with) D48_EF153473.1	false	interacts with	"""56""" (interacts with) D48_EF153473.1
968.0	interacts with	"""51""" (interacts with) """35"""	false	interacts with	"""51""" (interacts with) """35"""
1127.0	interacts with	"""51""" (interacts with) """51"""	false	interacts with	"""51""" (interacts with) """51"""
1099.0	interacts with	"""51""" (interacts with) E24_SadV_AY530878.1	false	interacts with	"""51""" (interacts with) E24_SadV_AY530878.1
1099.0	interacts with	"""51""" (interacts with) E_23_Sadv_AY530877.1	false	interacts with	"""51""" (interacts with) E_23_Sadv_AY530877.1
1083.0	interacts with	"""51""" (interacts with) E22_SadV_AY530876.1	false	interacts with	"""51""" (interacts with) E22_SadV_AY530876.1
955.0	interacts with	"""51""" (interacts with) E25_SadV_AC_000011.1	false	interacts with	"""51""" (interacts with) E25_SadV_AC_000011.1
944.0	interacts with	"""51""" (interacts with) E4_NC_003266.2	false	interacts with	"""51""" (interacts with) E4_NC_003266.2
353.0	interacts with	"""51""" (interacts with) """32"""	false	interacts with	"""51""" (interacts with) """32"""
217.0	interacts with	"""51""" (interacts with) """19"""	false	interacts with	"""51""" (interacts with) """19"""
84.2	interacts with	"""54""" (interacts with) 54_Assembly_Contig_2	false	interacts with	"""54""" (interacts with) 54_Assembly_Contig_2
75.0	interacts with	"""54""" (interacts with) 54_Assembly_Contig_2	false	interacts with	"""54""" (interacts with) 54_Assembly_Contig_2
75.0	interacts with	"""54""" (interacts with) 54_Assembly_Contig_2	false	interacts with	"""54""" (interacts with) 54_Assembly_Contig_2
73.1	interacts with	"""54""" (interacts with) 54_Assembly_Contig_2	false	interacts with	"""54""" (interacts with) 54_Assembly_Contig_2
71.3	interacts with	"""54""" (interacts with) """34"""	false	interacts with	"""54""" (interacts with) """34"""
63.9	interacts with	"""54""" (interacts with) """34"""	false	interacts with	"""54""" (interacts with) """34"""
54.7	interacts with	"""54""" (interacts with) """51"""	false	interacts with	"""54""" (interacts with) """51"""
52.8	interacts with	"""54""" (interacts with) """51"""	false	interacts with	"""54""" (interacts with) """51"""
71.3	interacts with	"""54""" (interacts with) """27"""	false	interacts with	"""54""" (interacts with) """27"""
65.8	interacts with	"""54""" (interacts with) """27"""	false	interacts with	"""54""" (interacts with) """27"""
65.8	interacts with	"""54""" (interacts with) 64_Assembly_Contig_1	false	interacts with	"""54""" (interacts with) 64_Assembly_Contig_1
65.8	interacts with	"""54""" (interacts with) 64_Assembly_Contig_1	false	interacts with	"""54""" (interacts with) 64_Assembly_Contig_1
65.8	interacts with	"""54""" (interacts with) """47"""	false	interacts with	"""54""" (interacts with) """47"""
63.9	interacts with	"""54""" (interacts with) """47"""	false	interacts with	"""54""" (interacts with) """47"""
65.8	interacts with	"""54""" (interacts with) """32"""	false	interacts with	"""54""" (interacts with) """32"""
63.9	interacts with	"""54""" (interacts with) """32"""	false	interacts with	"""54""" (interacts with) """32"""
63.9	interacts with	"""54""" (interacts with) """26"""	false	interacts with	"""54""" (interacts with) """26"""
60.2	interacts with	"""54""" (interacts with) """26"""	false	interacts with	"""54""" (interacts with) """26"""
62.1	interacts with	"""54""" (interacts with) """19"""	false	interacts with	"""54""" (interacts with) """19"""
51.0	interacts with	"""54""" (interacts with) """19"""	false	interacts with	"""54""" (interacts with) """19"""
56.5	interacts with	"""54""" (interacts with) """35"""	false	interacts with	"""54""" (interacts with) """35"""
56.5	interacts with	"""54""" (interacts with) """35"""	false	interacts with	"""54""" (interacts with) """35"""
4686.0	interacts with	"""54""" (interacts with) """54"""	false	interacts with	"""54""" (interacts with) """54"""
73.1	interacts with	"""54""" (interacts with) """54"""	false	interacts with	"""54""" (interacts with) """54"""
73.1	interacts with	"""54""" (interacts with) """54"""	false	interacts with	"""54""" (interacts with) """54"""
4311.0	interacts with	"""54""" (interacts with) E25_SadV_AC_000011.1	false	interacts with	"""54""" (interacts with) E25_SadV_AC_000011.1
3964.0	interacts with	"""54""" (interacts with) E4_NC_003266.2	false	interacts with	"""54""" (interacts with) E4_NC_003266.2
3958.0	interacts with	"""54""" (interacts with) E22_SadV_AY530876.1	false	interacts with	"""54""" (interacts with) E22_SadV_AY530876.1
3936.0	interacts with	"""54""" (interacts with) E24_SadV_AY530878.1	false	interacts with	"""54""" (interacts with) E24_SadV_AY530878.1
3916.0	interacts with	"""54""" (interacts with) E_23_Sadv_AY530877.1	false	interacts with	"""54""" (interacts with) E_23_Sadv_AY530877.1
52.8	interacts with	"""23""" (interacts with) E25_SadV_AC_000011.1	false	interacts with	"""23""" (interacts with) E25_SadV_AC_000011.1
1738.0	interacts with	"""23""" (interacts with) """23"""	false	interacts with	"""23""" (interacts with) """23"""
1592.0	interacts with	"""23""" (interacts with) D36_GQ384080.1	false	interacts with	"""23""" (interacts with) D36_GQ384080.1
1574.0	interacts with	"""23""" (interacts with) D46_AY875648.1	false	interacts with	"""23""" (interacts with) D46_AY875648.1
1544.0	interacts with	"""23""" (interacts with) D54_NC_012959.1	false	interacts with	"""23""" (interacts with) D54_NC_012959.1
1541.0	interacts with	"""23""" (interacts with) D9_NC_010956.1	false	interacts with	"""23""" (interacts with) D9_NC_010956.1
1530.0	interacts with	"""23""" (interacts with) D49_DQ393829.1	false	interacts with	"""23""" (interacts with) D49_DQ393829.1
1519.0	interacts with	"""23""" (interacts with) D48_EF153473.1	false	interacts with	"""23""" (interacts with) D48_EF153473.1
1498.0	interacts with	"""23""" (interacts with) D8_AB448767.1	false	interacts with	"""23""" (interacts with) D8_AB448767.1
1498.0	interacts with	"""23""" (interacts with) D37_DQ900900.1	false	interacts with	"""23""" (interacts with) D37_DQ900900.1
1487.0	interacts with	"""23""" (interacts with) D53_FJ169625.1	false	interacts with	"""23""" (interacts with) D53_FJ169625.1
1386.0	interacts with	"""23""" (interacts with) 36_Assembly_Contig_1	false	interacts with	"""23""" (interacts with) 36_Assembly_Contig_1
739.0	interacts with	"""23""" (interacts with) 37_Assembly_Contig_1	false	interacts with	"""23""" (interacts with) 37_Assembly_Contig_1
255.0	interacts with	"""23""" (interacts with) 42_Assembly_Contig_2	false	interacts with	"""23""" (interacts with) 42_Assembly_Contig_2
67438.0	interacts with	"""E2""" (interacts with) """E2"""	false	interacts with	"""E2""" (interacts with) """E2"""
174.0	interacts with	"""E2""" (interacts with) """E2"""	false	interacts with	"""E2""" (interacts with) """E2"""
174.0	interacts with	"""E2""" (interacts with) """E2"""	false	interacts with	"""E2""" (interacts with) """E2"""
48231.0	interacts with	"""E2""" (interacts with) """E2"""	false	interacts with	"""E2""" (interacts with) """E2"""
5705.0	interacts with	"""E2""" (interacts with) """E2"""	false	interacts with	"""E2""" (interacts with) """E2"""
195.0	interacts with	"""E2""" (interacts with) """E2"""	false	interacts with	"""E2""" (interacts with) """E2"""
47391.0	interacts with	"""E2""" (interacts with) E22_SadV_AY530876.1	false	interacts with	"""E2""" (interacts with) E22_SadV_AY530876.1
5485.0	interacts with	"""E2""" (interacts with) E22_SadV_AY530876.1	false	interacts with	"""E2""" (interacts with) E22_SadV_AY530876.1
937.0	interacts with	"""E2""" (interacts with) E22_SadV_AY530876.1	false	interacts with	"""E2""" (interacts with) E22_SadV_AY530876.1
200.0	interacts with	"""E2""" (interacts with) E22_SadV_AY530876.1	false	interacts with	"""E2""" (interacts with) E22_SadV_AY530876.1
27506.0	interacts with	"""E2""" (interacts with) """E"""	false	interacts with	"""E2""" (interacts with) """E"""
13642.0	interacts with	"""E2""" (interacts with) """E"""	false	interacts with	"""E2""" (interacts with) """E"""
5110.0	interacts with	"""E2""" (interacts with) """E"""	false	interacts with	"""E2""" (interacts with) """E"""
4979.0	interacts with	"""E2""" (interacts with) """E"""	false	interacts with	"""E2""" (interacts with) """E"""
172.0	interacts with	"""E2""" (interacts with) """E"""	false	interacts with	"""E2""" (interacts with) """E"""
26166.0	interacts with	"""E2""" (interacts with) E4_NC_003266.2	false	interacts with	"""E2""" (interacts with) E4_NC_003266.2
13921.0	interacts with	"""E2""" (interacts with) E4_NC_003266.2	false	interacts with	"""E2""" (interacts with) E4_NC_003266.2
3120.0	interacts with	"""E2""" (interacts with) E4_NC_003266.2	false	interacts with	"""E2""" (interacts with) E4_NC_003266.2
5049.0	interacts with	"""E2""" (interacts with) """54"""	false	interacts with	"""E2""" (interacts with) """54"""
521.0	interacts with	"""E2""" (interacts with) """D9"""	false	interacts with	"""E2""" (interacts with) """D9"""
4311.0	interacts with	"""E2""" (interacts with) """54"""	false	interacts with	"""E2""" (interacts with) """54"""
93.5	interacts with	"""E2""" (interacts with) """D5"""	false	interacts with	"""E2""" (interacts with) """D5"""
4017.0	interacts with	"""E2""" (interacts with) """35"""	false	interacts with	"""E2""" (interacts with) """35"""
52.8	interacts with	"""E2""" (interacts with) """D5"""	false	interacts with	"""E2""" (interacts with) """D5"""
75.0	interacts with	"""E2""" (interacts with) """A1"""	false	interacts with	"""E2""" (interacts with) """A1"""
1038.0	interacts with	"""E2""" (interacts with) """57"""	false	interacts with	"""E2""" (interacts with) """57"""
955.0	interacts with	"""E2""" (interacts with) """51"""	false	interacts with	"""E2""" (interacts with) """51"""
832.0	interacts with	"""E2""" (interacts with) """57"""	false	interacts with	"""E2""" (interacts with) """57"""
52.8	interacts with	"""E2""" (interacts with) """23"""	false	interacts with	"""E2""" (interacts with) """23"""
433.0	interacts with	"""E2""" (interacts with) """51"""	false	interacts with	"""E2""" (interacts with) """51"""
403.0	interacts with	"""E2""" (interacts with) """32"""	false	interacts with	"""E2""" (interacts with) """32"""
270.0	interacts with	"""E2""" (interacts with) """32"""	false	interacts with	"""E2""" (interacts with) """32"""
78.7	interacts with	"""E2""" (interacts with) """A3"""	false	interacts with	"""E2""" (interacts with) """A3"""
124.0	interacts with	"""E2""" (interacts with) """64"""	false	interacts with	"""E2""" (interacts with) """64"""
119.0	interacts with	"""E2""" (interacts with) """32"""	false	interacts with	"""E2""" (interacts with) """32"""
73.1	interacts with	"""E2""" (interacts with) """A1"""	false	interacts with	"""E2""" (interacts with) """A1"""
1386.0	interacts with	"""36""" (interacts with) """23"""	false	interacts with	"""36""" (interacts with) """23"""
1277.0	interacts with	"""36""" (interacts with) D36_GQ384080.1	false	interacts with	"""36""" (interacts with) D36_GQ384080.1
1423.0	interacts with	"""36""" (interacts with) """36"""	false	interacts with	"""36""" (interacts with) """36"""
1254.0	interacts with	"""36""" (interacts with) D46_AY875648.1	false	interacts with	"""36""" (interacts with) D46_AY875648.1
1229.0	interacts with	"""36""" (interacts with) D54_NC_012959.1	false	interacts with	"""36""" (interacts with) D54_NC_012959.1
1221.0	interacts with	"""36""" (interacts with) D9_NC_010956.1	false	interacts with	"""36""" (interacts with) D9_NC_010956.1
1205.0	interacts with	"""36""" (interacts with) D37_DQ900900.1	false	interacts with	"""36""" (interacts with) D37_DQ900900.1
1199.0	interacts with	"""36""" (interacts with) D49_DQ393829.1	false	interacts with	"""36""" (interacts with) D49_DQ393829.1
1194.0	interacts with	"""36""" (interacts with) D53_FJ169625.1	false	interacts with	"""36""" (interacts with) D53_FJ169625.1
1194.0	interacts with	"""36""" (interacts with) D48_EF153473.1	false	interacts with	"""36""" (interacts with) D48_EF153473.1
1184.0	interacts with	"""36""" (interacts with) D8_AB448767.1	false	interacts with	"""36""" (interacts with) D8_AB448767.1
726.0	interacts with	"""36""" (interacts with) 37_Assembly_Contig_1	false	interacts with	"""36""" (interacts with) 37_Assembly_Contig_1
942.0	interacts with	"""37""" (interacts with) """37"""	false	interacts with	"""37""" (interacts with) """37"""
854.0	interacts with	"""37""" (interacts with) D36_GQ384080.1	false	interacts with	"""37""" (interacts with) D36_GQ384080.1
832.0	interacts with	"""37""" (interacts with) D46_AY875648.1	false	interacts with	"""37""" (interacts with) D46_AY875648.1
804.0	interacts with	"""37""" (interacts with) D9_NC_010956.1	false	interacts with	"""37""" (interacts with) D9_NC_010956.1
791.0	interacts with	"""37""" (interacts with) D48_EF153473.1	false	interacts with	"""37""" (interacts with) D48_EF153473.1
780.0	interacts with	"""37""" (interacts with) D53_FJ169625.1	false	interacts with	"""37""" (interacts with) D53_FJ169625.1
780.0	interacts with	"""37""" (interacts with) D37_DQ900900.1	false	interacts with	"""37""" (interacts with) D37_DQ900900.1
774.0	interacts with	"""37""" (interacts with) D49_DQ393829.1	false	interacts with	"""37""" (interacts with) D49_DQ393829.1
771.0	interacts with	"""37""" (interacts with) D54_NC_012959.1	false	interacts with	"""37""" (interacts with) D54_NC_012959.1
760.0	interacts with	"""37""" (interacts with) D8_AB448767.1	false	interacts with	"""37""" (interacts with) D8_AB448767.1
739.0	interacts with	"""37""" (interacts with) """23"""	false	interacts with	"""37""" (interacts with) """23"""
726.0	interacts with	"""37""" (interacts with) """36"""	false	interacts with	"""37""" (interacts with) """36"""
448.0	interacts with	"""23""" (interacts with) D8_AB448767.1	false	interacts with	"""23""" (interacts with) D8_AB448767.1
448.0	interacts with	"""23""" (interacts with) D36_GQ384080.1	false	interacts with	"""23""" (interacts with) D36_GQ384080.1
737.0	interacts with	"""23""" (interacts with) """23"""	false	interacts with	"""23""" (interacts with) """23"""
549.0	interacts with	"""23""" (interacts with) D9_NC_010956.1	false	interacts with	"""23""" (interacts with) D9_NC_010956.1
525.0	interacts with	"""23""" (interacts with) D54_NC_012959.1	false	interacts with	"""23""" (interacts with) D54_NC_012959.1
505.0	interacts with	"""23""" (interacts with) D49_DQ393829.1	false	interacts with	"""23""" (interacts with) D49_DQ393829.1
429.0	interacts with	"""23""" (interacts with) D37_DQ900900.1	false	interacts with	"""23""" (interacts with) D37_DQ900900.1
470.0	interacts with	"""42""" (interacts with) D9_NC_010956.1	false	interacts with	"""42""" (interacts with) D9_NC_010956.1
464.0	interacts with	"""42""" (interacts with) D46_AY875648.1	false	interacts with	"""42""" (interacts with) D46_AY875648.1
460.0	interacts with	"""42""" (interacts with) D36_GQ384080.1	false	interacts with	"""42""" (interacts with) D36_GQ384080.1
481.0	interacts with	"""42""" (interacts with) D49_DQ393829.1	false	interacts with	"""42""" (interacts with) D49_DQ393829.1
560.0	interacts with	"""42""" (interacts with) """42"""	false	interacts with	"""42""" (interacts with) """42"""
444.0	interacts with	"""42""" (interacts with) D53_FJ169625.1	false	interacts with	"""42""" (interacts with) D53_FJ169625.1
444.0	interacts with	"""42""" (interacts with) D37_DQ900900.1	false	interacts with	"""42""" (interacts with) D37_DQ900900.1
416.0	interacts with	"""42""" (interacts with) D8_AB448767.1	false	interacts with	"""42""" (interacts with) D8_AB448767.1
459.0	interacts with	"""42""" (interacts with) D48_EF153473.1	false	interacts with	"""42""" (interacts with) D48_EF153473.1
255.0	interacts with	"""42""" (interacts with) """23"""	false	interacts with	"""42""" (interacts with) """23"""
56.5	interacts with	"""42""" (interacts with) 60_Assembly_Contig_1	false	interacts with	"""42""" (interacts with) 60_Assembly_Contig_1
414.0	interacts with	"""42""" (interacts with) D54_NC_012959.1	false	interacts with	"""42""" (interacts with) D54_NC_012959.1
798.0	interacts with	"""24""" (interacts with) D49_DQ393829.1	false	interacts with	"""24""" (interacts with) D49_DQ393829.1
813.0	interacts with	"""24""" (interacts with) 30_Assembly_Contig_1	false	interacts with	"""24""" (interacts with) 30_Assembly_Contig_1
832.0	interacts with	"""24""" (interacts with) """24"""	false	interacts with	"""24""" (interacts with) """24"""
403.0	interacts with	"""24""" (interacts with) E_23_Sadv_AY530877.1	false	interacts with	"""24""" (interacts with) E_23_Sadv_AY530877.1
793.0	interacts with	"""24""" (interacts with) D37_DQ900900.1	false	interacts with	"""24""" (interacts with) D37_DQ900900.1
782.0	interacts with	"""24""" (interacts with) D46_AY875648.1	false	interacts with	"""24""" (interacts with) D46_AY875648.1
782.0	interacts with	"""24""" (interacts with) D36_GQ384080.1	false	interacts with	"""24""" (interacts with) D36_GQ384080.1
776.0	interacts with	"""24""" (interacts with) D48_EF153473.1	false	interacts with	"""24""" (interacts with) D48_EF153473.1
776.0	interacts with	"""24""" (interacts with) D9_NC_010956.1	false	interacts with	"""24""" (interacts with) D9_NC_010956.1
760.0	interacts with	"""24""" (interacts with) D53_FJ169625.1	false	interacts with	"""24""" (interacts with) D53_FJ169625.1
743.0	interacts with	"""24""" (interacts with) D8_AB448767.1	false	interacts with	"""24""" (interacts with) D8_AB448767.1
743.0	interacts with	"""24""" (interacts with) D54_NC_012959.1	false	interacts with	"""24""" (interacts with) D54_NC_012959.1
414.0	interacts with	"""24""" (interacts with) E24_SadV_AY530878.1	false	interacts with	"""24""" (interacts with) E24_SadV_AY530878.1
409.0	interacts with	"""24""" (interacts with) E22_SadV_AY530876.1	false	interacts with	"""24""" (interacts with) E22_SadV_AY530876.1
335.0	interacts with	"""24""" (interacts with) 43_Assembly_Contig_2	false	interacts with	"""24""" (interacts with) 43_Assembly_Contig_2
67595.0	interacts with	"""E""" (interacts with) """E"""	false	interacts with	"""E""" (interacts with) """E"""
233.0	interacts with	"""E""" (interacts with) """E"""	false	interacts with	"""E""" (interacts with) """E"""
233.0	interacts with	"""E""" (interacts with) """E"""	false	interacts with	"""E""" (interacts with) """E"""
49020.0	interacts with	"""E""" (interacts with) E24_SadV_AY530878.1	false	interacts with	"""E""" (interacts with) E24_SadV_AY530878.1
5210.0	interacts with	"""E""" (interacts with) E24_SadV_AY530878.1	false	interacts with	"""E""" (interacts with) E24_SadV_AY530878.1
3670.0	interacts with	"""E""" (interacts with) E24_SadV_AY530878.1	false	interacts with	"""E""" (interacts with) E24_SadV_AY530878.1
1142.0	interacts with	"""E""" (interacts with) E24_SadV_AY530878.1	false	interacts with	"""E""" (interacts with) E24_SadV_AY530878.1
211.0	interacts with	"""E""" (interacts with) E24_SadV_AY530878.1	false	interacts with	"""E""" (interacts with) E24_SadV_AY530878.1
211.0	interacts with	"""E""" (interacts with) E24_SadV_AY530878.1	false	interacts with	"""E""" (interacts with) E24_SadV_AY530878.1
48848.0	interacts with	"""E""" (interacts with) E22_SadV_AY530876.1	false	interacts with	"""E""" (interacts with) E22_SadV_AY530876.1
5123.0	interacts with	"""E""" (interacts with) E22_SadV_AY530876.1	false	interacts with	"""E""" (interacts with) E22_SadV_AY530876.1
4047.0	interacts with	"""E""" (interacts with) E22_SadV_AY530876.1	false	interacts with	"""E""" (interacts with) E22_SadV_AY530876.1
909.0	interacts with	"""E""" (interacts with) E22_SadV_AY530876.1	false	interacts with	"""E""" (interacts with) E22_SadV_AY530876.1
195.0	interacts with	"""E""" (interacts with) E22_SadV_AY530876.1	false	interacts with	"""E""" (interacts with) E22_SadV_AY530876.1
195.0	interacts with	"""E""" (interacts with) E22_SadV_AY530876.1	false	interacts with	"""E""" (interacts with) E22_SadV_AY530876.1
27506.0	interacts with	"""E""" (interacts with) E25_SadV_AC_000011.1	false	interacts with	"""E""" (interacts with) E25_SadV_AC_000011.1
13642.0	interacts with	"""E""" (interacts with) E25_SadV_AC_000011.1	false	interacts with	"""E""" (interacts with) E25_SadV_AC_000011.1
5110.0	interacts with	"""E""" (interacts with) E25_SadV_AC_000011.1	false	interacts with	"""E""" (interacts with) E25_SadV_AC_000011.1
4979.0	interacts with	"""E""" (interacts with) E25_SadV_AC_000011.1	false	interacts with	"""E""" (interacts with) E25_SadV_AC_000011.1
172.0	interacts with	"""E""" (interacts with) E25_SadV_AC_000011.1	false	interacts with	"""E""" (interacts with) E25_SadV_AC_000011.1
24173.0	interacts with	"""E""" (interacts with) E4_NC_003266.2	false	interacts with	"""E""" (interacts with) E4_NC_003266.2
12683.0	interacts with	"""E""" (interacts with) E4_NC_003266.2	false	interacts with	"""E""" (interacts with) E4_NC_003266.2
669.0	interacts with	"""E""" (interacts with) E4_NC_003266.2	false	interacts with	"""E""" (interacts with) E4_NC_003266.2
183.0	interacts with	"""E""" (interacts with) """B2"""	false	interacts with	"""E""" (interacts with) """B2"""
4132.0	interacts with	"""E""" (interacts with) """54"""	false	interacts with	"""E""" (interacts with) """54"""
3916.0	interacts with	"""E""" (interacts with) """54"""	false	interacts with	"""E""" (interacts with) """54"""
3531.0	interacts with	"""E""" (interacts with) """35"""	false	interacts with	"""E""" (interacts with) """35"""
75.0	interacts with	"""E""" (interacts with) """A1"""	false	interacts with	"""E""" (interacts with) """A1"""
89.8	interacts with	"""E""" (interacts with) F41_DQ315364.2	false	interacts with	"""E""" (interacts with) F41_DQ315364.2
1099.0	interacts with	"""E""" (interacts with) """51"""	false	interacts with	"""E""" (interacts with) """51"""
1007.0	interacts with	"""E""" (interacts with) """57"""	false	interacts with	"""E""" (interacts with) """57"""
754.0	interacts with	"""E""" (interacts with) """57"""	false	interacts with	"""E""" (interacts with) """57"""
536.0	interacts with	"""E""" (interacts with) """51"""	false	interacts with	"""E""" (interacts with) """51"""
403.0	interacts with	"""E""" (interacts with) """24"""	false	interacts with	"""E""" (interacts with) """24"""
353.0	interacts with	"""E""" (interacts with) """32"""	false	interacts with	"""E""" (interacts with) """32"""
243.0	interacts with	"""E""" (interacts with) """32"""	false	interacts with	"""E""" (interacts with) """32"""
135.0	interacts with	"""E""" (interacts with) """64"""	false	interacts with	"""E""" (interacts with) """64"""
119.0	interacts with	"""E""" (interacts with) """32"""	false	interacts with	"""E""" (interacts with) """32"""
67.6	interacts with	"""E""" (interacts with) """A1"""	false	interacts with	"""E""" (interacts with) """A1"""
67464.0	interacts with	"""E2""" (interacts with) """E2"""	false	interacts with	"""E2""" (interacts with) """E2"""
244.0	interacts with	"""E2""" (interacts with) """E2"""	false	interacts with	"""E2""" (interacts with) """E2"""
244.0	interacts with	"""E2""" (interacts with) """E2"""	false	interacts with	"""E2""" (interacts with) """E2"""
51884.0	interacts with	"""E2""" (interacts with) E22_SadV_AY530876.1	false	interacts with	"""E2""" (interacts with) E22_SadV_AY530876.1
6741.0	interacts with	"""E2""" (interacts with) E22_SadV_AY530876.1	false	interacts with	"""E2""" (interacts with) E22_SadV_AY530876.1
2708.0	interacts with	"""E2""" (interacts with) E22_SadV_AY530876.1	false	interacts with	"""E2""" (interacts with) E22_SadV_AY530876.1
172.0	interacts with	"""E2""" (interacts with) E22_SadV_AY530876.1	false	interacts with	"""E2""" (interacts with) E22_SadV_AY530876.1
172.0	interacts with	"""E2""" (interacts with) E22_SadV_AY530876.1	false	interacts with	"""E2""" (interacts with) E22_SadV_AY530876.1
49020.0	interacts with	"""E2""" (interacts with) """E"""	false	interacts with	"""E2""" (interacts with) """E"""
5210.0	interacts with	"""E2""" (interacts with) """E"""	false	interacts with	"""E2""" (interacts with) """E"""
3670.0	interacts with	"""E2""" (interacts with) """E"""	false	interacts with	"""E2""" (interacts with) """E"""
1142.0	interacts with	"""E2""" (interacts with) """E"""	false	interacts with	"""E2""" (interacts with) """E"""
211.0	interacts with	"""E2""" (interacts with) """E"""	false	interacts with	"""E2""" (interacts with) """E"""
211.0	interacts with	"""E2""" (interacts with) """E"""	false	interacts with	"""E2""" (interacts with) """E"""
48231.0	interacts with	"""E2""" (interacts with) E25_SadV_AC_000011.1	false	interacts with	"""E2""" (interacts with) E25_SadV_AC_000011.1
5705.0	interacts with	"""E2""" (interacts with) E25_SadV_AC_000011.1	false	interacts with	"""E2""" (interacts with) E25_SadV_AC_000011.1
195.0	interacts with	"""E2""" (interacts with) E25_SadV_AC_000011.1	false	interacts with	"""E2""" (interacts with) E25_SadV_AC_000011.1
24290.0	interacts with	"""E2""" (interacts with) E4_NC_003266.2	false	interacts with	"""E2""" (interacts with) E4_NC_003266.2
12966.0	interacts with	"""E2""" (interacts with) E4_NC_003266.2	false	interacts with	"""E2""" (interacts with) E4_NC_003266.2
178.0	interacts with	"""E2""" (interacts with) """B2"""	false	interacts with	"""E2""" (interacts with) """B2"""
58.4	interacts with	"""E2""" (interacts with) """C3"""	false	interacts with	"""E2""" (interacts with) """C3"""
4061.0	interacts with	"""E2""" (interacts with) """54"""	false	interacts with	"""E2""" (interacts with) """54"""
3936.0	interacts with	"""E2""" (interacts with) """54"""	false	interacts with	"""E2""" (interacts with) """54"""
3526.0	interacts with	"""E2""" (interacts with) """35"""	false	interacts with	"""E2""" (interacts with) """35"""
75.0	interacts with	"""E2""" (interacts with) """A1"""	false	interacts with	"""E2""" (interacts with) """A1"""
89.8	interacts with	"""E2""" (interacts with) F41_DQ315364.2	false	interacts with	"""E2""" (interacts with) F41_DQ315364.2
1929.0	interacts with	"""E2""" (interacts with) """35"""	false	interacts with	"""E2""" (interacts with) """35"""
1099.0	interacts with	"""E2""" (interacts with) """51"""	false	interacts with	"""E2""" (interacts with) """51"""
1038.0	interacts with	"""E2""" (interacts with) """57"""	false	interacts with	"""E2""" (interacts with) """57"""
802.0	interacts with	"""E2""" (interacts with) """57"""	false	interacts with	"""E2""" (interacts with) """57"""
542.0	interacts with	"""E2""" (interacts with) """51"""	false	interacts with	"""E2""" (interacts with) """51"""
414.0	interacts with	"""E2""" (interacts with) """24"""	false	interacts with	"""E2""" (interacts with) """24"""
353.0	interacts with	"""E2""" (interacts with) """32"""	false	interacts with	"""E2""" (interacts with) """32"""
254.0	interacts with	"""E2""" (interacts with) """32"""	false	interacts with	"""E2""" (interacts with) """32"""
135.0	interacts with	"""E2""" (interacts with) """64"""	false	interacts with	"""E2""" (interacts with) """64"""
119.0	interacts with	"""E2""" (interacts with) """32"""	false	interacts with	"""E2""" (interacts with) """32"""
67.6	interacts with	"""E2""" (interacts with) """A1"""	false	interacts with	"""E2""" (interacts with) """A1"""
67333.0	interacts with	"""E2""" (interacts with) """E2"""	false	interacts with	"""E2""" (interacts with) """E2"""
233.0	interacts with	"""E2""" (interacts with) """E2"""	false	interacts with	"""E2""" (interacts with) """E2"""
233.0	interacts with	"""E2""" (interacts with) """E2"""	false	interacts with	"""E2""" (interacts with) """E2"""
51884.0	interacts with	"""E2""" (interacts with) """E2"""	false	interacts with	"""E2""" (interacts with) """E2"""
6741.0	interacts with	"""E2""" (interacts with) """E2"""	false	interacts with	"""E2""" (interacts with) """E2"""
2708.0	interacts with	"""E2""" (interacts with) """E2"""	false	interacts with	"""E2""" (interacts with) """E2"""
172.0	interacts with	"""E2""" (interacts with) """E2"""	false	interacts with	"""E2""" (interacts with) """E2"""
172.0	interacts with	"""E2""" (interacts with) """E2"""	false	interacts with	"""E2""" (interacts with) """E2"""
48848.0	interacts with	"""E2""" (interacts with) """E"""	false	interacts with	"""E2""" (interacts with) """E"""
5123.0	interacts with	"""E2""" (interacts with) """E"""	false	interacts with	"""E2""" (interacts with) """E"""
4047.0	interacts with	"""E2""" (interacts with) """E"""	false	interacts with	"""E2""" (interacts with) """E"""
909.0	interacts with	"""E2""" (interacts with) """E"""	false	interacts with	"""E2""" (interacts with) """E"""
195.0	interacts with	"""E2""" (interacts with) """E"""	false	interacts with	"""E2""" (interacts with) """E"""
195.0	interacts with	"""E2""" (interacts with) """E"""	false	interacts with	"""E2""" (interacts with) """E"""
47391.0	interacts with	"""E2""" (interacts with) """E2"""	false	interacts with	"""E2""" (interacts with) """E2"""
5485.0	interacts with	"""E2""" (interacts with) """E2"""	false	interacts with	"""E2""" (interacts with) """E2"""
937.0	interacts with	"""E2""" (interacts with) """E2"""	false	interacts with	"""E2""" (interacts with) """E2"""
200.0	interacts with	"""E2""" (interacts with) """E2"""	false	interacts with	"""E2""" (interacts with) """E2"""
24315.0	interacts with	"""E2""" (interacts with) E4_NC_003266.2	false	interacts with	"""E2""" (interacts with) E4_NC_003266.2
13060.0	interacts with	"""E2""" (interacts with) E4_NC_003266.2	false	interacts with	"""E2""" (interacts with) E4_NC_003266.2
2017.0	interacts with	"""E2""" (interacts with) """D3"""	false	interacts with	"""E2""" (interacts with) """D3"""
4074.0	interacts with	"""E2""" (interacts with) """54"""	false	interacts with	"""E2""" (interacts with) """54"""
3958.0	interacts with	"""E2""" (interacts with) """54"""	false	interacts with	"""E2""" (interacts with) """54"""
3530.0	interacts with	"""E2""" (interacts with) """35"""	false	interacts with	"""E2""" (interacts with) """35"""
75.0	interacts with	"""E2""" (interacts with) """A1"""	false	interacts with	"""E2""" (interacts with) """A1"""
89.8	interacts with	"""E2""" (interacts with) F41_DQ315364.2	false	interacts with	"""E2""" (interacts with) F41_DQ315364.2
1083.0	interacts with	"""E2""" (interacts with) """51"""	false	interacts with	"""E2""" (interacts with) """51"""
1064.0	interacts with	"""E2""" (interacts with) """57"""	false	interacts with	"""E2""" (interacts with) """57"""
778.0	interacts with	"""E2""" (interacts with) """57"""	false	interacts with	"""E2""" (interacts with) """57"""
531.0	interacts with	"""E2""" (interacts with) """51"""	false	interacts with	"""E2""" (interacts with) """51"""
409.0	interacts with	"""E2""" (interacts with) """24"""	false	interacts with	"""E2""" (interacts with) """24"""
359.0	interacts with	"""E2""" (interacts with) """32"""	false	interacts with	"""E2""" (interacts with) """32"""
248.0	interacts with	"""E2""" (interacts with) """32"""	false	interacts with	"""E2""" (interacts with) """32"""
135.0	interacts with	"""E2""" (interacts with) """64"""	false	interacts with	"""E2""" (interacts with) """64"""
119.0	interacts with	"""E2""" (interacts with) """32"""	false	interacts with	"""E2""" (interacts with) """32"""
67.6	interacts with	"""E2""" (interacts with) """A1"""	false	interacts with	"""E2""" (interacts with) """A1"""
791.0	interacts with	"""24""" (interacts with) D36_GQ384080.1	false	interacts with	"""24""" (interacts with) D36_GQ384080.1
782.0	interacts with	"""24""" (interacts with) D53_FJ169625.1	false	interacts with	"""24""" (interacts with) D53_FJ169625.1
765.0	interacts with	"""24""" (interacts with) D48_EF153473.1	false	interacts with	"""24""" (interacts with) D48_EF153473.1
909.0	interacts with	"""24""" (interacts with) """24"""	false	interacts with	"""24""" (interacts with) """24"""
826.0	interacts with	"""24""" (interacts with) 30_Assembly_Contig_1	false	interacts with	"""24""" (interacts with) 30_Assembly_Contig_1
813.0	interacts with	"""24""" (interacts with) D37_DQ900900.1	false	interacts with	"""24""" (interacts with) D37_DQ900900.1
802.0	interacts with	"""24""" (interacts with) D9_NC_010956.1	false	interacts with	"""24""" (interacts with) D9_NC_010956.1
797.0	interacts with	"""24""" (interacts with) D49_DQ393829.1	false	interacts with	"""24""" (interacts with) D49_DQ393829.1
793.0	interacts with	"""24""" (interacts with) D46_AY875648.1	false	interacts with	"""24""" (interacts with) D46_AY875648.1
743.0	interacts with	"""24""" (interacts with) D8_AB448767.1	false	interacts with	"""24""" (interacts with) D8_AB448767.1
752.0	interacts with	"""24""" (interacts with) D54_NC_012959.1	false	interacts with	"""24""" (interacts with) D54_NC_012959.1
1168.0	interacts with	"""43""" (interacts with) D46_AY875648.1	false	interacts with	"""43""" (interacts with) D46_AY875648.1
1166.0	interacts with	"""43""" (interacts with) D48_EF153473.1	false	interacts with	"""43""" (interacts with) D48_EF153473.1
1157.0	interacts with	"""43""" (interacts with) D36_GQ384080.1	false	interacts with	"""43""" (interacts with) D36_GQ384080.1
1386.0	interacts with	"""43""" (interacts with) """43"""	false	interacts with	"""43""" (interacts with) """43"""
1212.0	interacts with	"""43""" (interacts with) """30"""	false	interacts with	"""43""" (interacts with) """30"""
1179.0	interacts with	"""43""" (interacts with) D9_NC_010956.1	false	interacts with	"""43""" (interacts with) D9_NC_010956.1
1153.0	interacts with	"""43""" (interacts with) D37_DQ900900.1	false	interacts with	"""43""" (interacts with) D37_DQ900900.1
1140.0	interacts with	"""43""" (interacts with) D53_FJ169625.1	false	interacts with	"""43""" (interacts with) D53_FJ169625.1
1134.0	interacts with	"""43""" (interacts with) D54_NC_012959.1	false	interacts with	"""43""" (interacts with) D54_NC_012959.1
1153.0	interacts with	"""43""" (interacts with) D49_DQ393829.1	false	interacts with	"""43""" (interacts with) D49_DQ393829.1
335.0	interacts with	"""43""" (interacts with) """24"""	false	interacts with	"""43""" (interacts with) """24"""
1129.0	interacts with	"""43""" (interacts with) D8_AB448767.1	false	interacts with	"""43""" (interacts with) D8_AB448767.1
1205.0	interacts with	"""25""" (interacts with) """25"""	false	interacts with	"""25""" (interacts with) """25"""
1182.0	interacts with	"""25""" (interacts with) B21_AY601633.1	false	interacts with	"""25""" (interacts with) B21_AY601633.1
1171.0	interacts with	"""25""" (interacts with) B7_AC_000018.1	false	interacts with	"""25""" (interacts with) B7_AC_000018.1
1166.0	interacts with	"""25""" (interacts with) B3_NC_011203.1	false	interacts with	"""25""" (interacts with) B3_NC_011203.1
1144.0	interacts with	"""25""" (interacts with) B16_AY601636.1	false	interacts with	"""25""" (interacts with) B16_AY601636.1
65339.0	interacts with	"""B2""" (interacts with) """B2"""	false	interacts with	"""B2""" (interacts with) """B2"""
211.0	interacts with	"""B2""" (interacts with) """B2"""	false	interacts with	"""B2""" (interacts with) """B2"""
211.0	interacts with	"""B2""" (interacts with) """B2"""	false	interacts with	"""B2""" (interacts with) """B2"""
28208.0	interacts with	"""B2""" (interacts with) B21_SAdV_AC_000010.1	false	interacts with	"""B2""" (interacts with) B21_SAdV_AC_000010.1
24112.0	interacts with	"""B2""" (interacts with) """B1"""	false	interacts with	"""B2""" (interacts with) """B1"""
19167.0	interacts with	"""B2""" (interacts with) """B1"""	false	interacts with	"""B2""" (interacts with) """B1"""
4608.0	interacts with	"""B2""" (interacts with) """B1"""	false	interacts with	"""B2""" (interacts with) """B1"""
187.0	interacts with	"""B2""" (interacts with) """B1"""	false	interacts with	"""B2""" (interacts with) """B1"""
185.0	interacts with	"""B2""" (interacts with) """B1"""	false	interacts with	"""B2""" (interacts with) """B1"""
23289.0	interacts with	"""B2""" (interacts with) B3_NC_011203.1	false	interacts with	"""B2""" (interacts with) B3_NC_011203.1
16207.0	interacts with	"""B2""" (interacts with) B3_NC_011203.1	false	interacts with	"""B2""" (interacts with) B3_NC_011203.1
5236.0	interacts with	"""B2""" (interacts with) B3_NC_011203.1	false	interacts with	"""B2""" (interacts with) B3_NC_011203.1
230.0	interacts with	"""B2""" (interacts with) B3_NC_011203.1	false	interacts with	"""B2""" (interacts with) B3_NC_011203.1
195.0	interacts with	"""B2""" (interacts with) B3_NC_011203.1	false	interacts with	"""B2""" (interacts with) B3_NC_011203.1
19318.0	interacts with	"""B2""" (interacts with) B7_AC_000018.1	false	interacts with	"""B2""" (interacts with) B7_AC_000018.1
16945.0	interacts with	"""B2""" (interacts with) B7_AC_000018.1	false	interacts with	"""B2""" (interacts with) B7_AC_000018.1
5219.0	interacts with	"""B2""" (interacts with) B7_AC_000018.1	false	interacts with	"""B2""" (interacts with) B7_AC_000018.1
2787.0	interacts with	"""B2""" (interacts with) B7_AC_000018.1	false	interacts with	"""B2""" (interacts with) B7_AC_000018.1
207.0	interacts with	"""B2""" (interacts with) B7_AC_000018.1	false	interacts with	"""B2""" (interacts with) B7_AC_000018.1
185.0	interacts with	"""B2""" (interacts with) B7_AC_000018.1	false	interacts with	"""B2""" (interacts with) B7_AC_000018.1
4798.0	interacts with	"""B2""" (interacts with) """B1"""	false	interacts with	"""B2""" (interacts with) """B1"""
2023.0	interacts with	"""B2""" (interacts with) """B1"""	false	interacts with	"""B2""" (interacts with) """B1"""
189.0	interacts with	"""B2""" (interacts with) """B1"""	false	interacts with	"""B2""" (interacts with) """B1"""
147.0	interacts with	"""B2""" (interacts with) """B1"""	false	interacts with	"""B2""" (interacts with) """B1"""
8050.0	interacts with	"""B2""" (interacts with) B35_AY271307.1	false	interacts with	"""B2""" (interacts with) B35_AY271307.1
178.0	interacts with	"""B2""" (interacts with) B35_AY271307.1	false	interacts with	"""B2""" (interacts with) B35_AY271307.1
147.0	interacts with	"""B2""" (interacts with) B35_AY271307.1	false	interacts with	"""B2""" (interacts with) B35_AY271307.1
8050.0	interacts with	"""B2""" (interacts with) B35_AY271307.1	false	interacts with	"""B2""" (interacts with) B35_AY271307.1
178.0	interacts with	"""B2""" (interacts with) B35_AY271307.1	false	interacts with	"""B2""" (interacts with) B35_AY271307.1
147.0	interacts with	"""B2""" (interacts with) B35_AY271307.1	false	interacts with	"""B2""" (interacts with) B35_AY271307.1
8074.0	interacts with	"""B2""" (interacts with) B34_AY737797.1	false	interacts with	"""B2""" (interacts with) B34_AY737797.1
172.0	interacts with	"""B2""" (interacts with) B34_AY737797.1	false	interacts with	"""B2""" (interacts with) B34_AY737797.1
141.0	interacts with	"""B2""" (interacts with) B34_AY737797.1	false	interacts with	"""B2""" (interacts with) B34_AY737797.1
4711.0	interacts with	"""B2""" (interacts with) """B1"""	false	interacts with	"""B2""" (interacts with) """B1"""
183.0	interacts with	"""B2""" (interacts with) """B1"""	false	interacts with	"""B2""" (interacts with) """B1"""
152.0	interacts with	"""B2""" (interacts with) """B1"""	false	interacts with	"""B2""" (interacts with) """B1"""
3483.0	interacts with	"""B2""" (interacts with) """47"""	false	interacts with	"""B2""" (interacts with) """47"""
2473.0	interacts with	"""B2""" (interacts with) """47"""	false	interacts with	"""B2""" (interacts with) """47"""
1182.0	interacts with	"""B2""" (interacts with) """25"""	false	interacts with	"""B2""" (interacts with) """25"""
937.0	interacts with	"""B2""" (interacts with) """25"""	false	interacts with	"""B2""" (interacts with) """25"""
73.1	interacts with	"""B2""" (interacts with) """A1"""	false	interacts with	"""B2""" (interacts with) """A1"""
97.1	interacts with	"""B2""" (interacts with) """27"""	false	interacts with	"""B2""" (interacts with) """27"""
65583.0	interacts with	"""B7""" (interacts with) """B7"""	false	interacts with	"""B7""" (interacts with) """B7"""
505.0	interacts with	"""B7""" (interacts with) """B7"""	false	interacts with	"""B7""" (interacts with) """B7"""
505.0	interacts with	"""B7""" (interacts with) """B7"""	false	interacts with	"""B7""" (interacts with) """B7"""
246.0	interacts with	"""B7""" (interacts with) """B7"""	false	interacts with	"""B7""" (interacts with) """B7"""
246.0	interacts with	"""B7""" (interacts with) """B7"""	false	interacts with	"""B7""" (interacts with) """B7"""
32557.0	interacts with	"""B7""" (interacts with) """B3"""	false	interacts with	"""B7""" (interacts with) """B3"""
18964.0	interacts with	"""B7""" (interacts with) """B3"""	false	interacts with	"""B7""" (interacts with) """B3"""
5203.0	interacts with	"""B7""" (interacts with) """B3"""	false	interacts with	"""B7""" (interacts with) """B3"""
219.0	interacts with	"""B7""" (interacts with) """B3"""	false	interacts with	"""B7""" (interacts with) """B3"""
213.0	interacts with	"""B7""" (interacts with) """B3"""	false	interacts with	"""B7""" (interacts with) """B3"""
99.0	interacts with	"""B7""" (interacts with) """B3"""	false	interacts with	"""B7""" (interacts with) """B3"""
19318.0	interacts with	"""B7""" (interacts with) """B2"""	false	interacts with	"""B7""" (interacts with) """B2"""
16945.0	interacts with	"""B7""" (interacts with) """B2"""	false	interacts with	"""B7""" (interacts with) """B2"""
5219.0	interacts with	"""B7""" (interacts with) """B2"""	false	interacts with	"""B7""" (interacts with) """B2"""
2787.0	interacts with	"""B7""" (interacts with) """B2"""	false	interacts with	"""B7""" (interacts with) """B2"""
207.0	interacts with	"""B7""" (interacts with) """B2"""	false	interacts with	"""B7""" (interacts with) """B2"""
185.0	interacts with	"""B7""" (interacts with) """B2"""	false	interacts with	"""B7""" (interacts with) """B2"""
19185.0	interacts with	"""B7""" (interacts with) """B1"""	false	interacts with	"""B7""" (interacts with) """B1"""
17045.0	interacts with	"""B7""" (interacts with) """B1"""	false	interacts with	"""B7""" (interacts with) """B1"""
12986.0	interacts with	"""B7""" (interacts with) """B1"""	false	interacts with	"""B7""" (interacts with) """B1"""
4632.0	interacts with	"""B7""" (interacts with) """B1"""	false	interacts with	"""B7""" (interacts with) """B1"""
1873.0	interacts with	"""B7""" (interacts with) """B1"""	false	interacts with	"""B7""" (interacts with) """B1"""
207.0	interacts with	"""B7""" (interacts with) """B1"""	false	interacts with	"""B7""" (interacts with) """B1"""
178.0	interacts with	"""B7""" (interacts with) """B1"""	false	interacts with	"""B7""" (interacts with) """B1"""
14905.0	interacts with	"""B7""" (interacts with) """B2"""	false	interacts with	"""B7""" (interacts with) """B2"""
7987.0	interacts with	"""B7""" (interacts with) """B1"""	false	interacts with	"""B7""" (interacts with) """B1"""
189.0	interacts with	"""B7""" (interacts with) """B1"""	false	interacts with	"""B7""" (interacts with) """B1"""
185.0	interacts with	"""B7""" (interacts with) """B1"""	false	interacts with	"""B7""" (interacts with) """B1"""
4835.0	interacts with	"""B7""" (interacts with) """B3"""	false	interacts with	"""B7""" (interacts with) """B3"""
195.0	interacts with	"""B7""" (interacts with) """B3"""	false	interacts with	"""B7""" (interacts with) """B3"""
191.0	interacts with	"""B7""" (interacts with) """B3"""	false	interacts with	"""B7""" (interacts with) """B3"""
4835.0	interacts with	"""B7""" (interacts with) """B3"""	false	interacts with	"""B7""" (interacts with) """B3"""
195.0	interacts with	"""B7""" (interacts with) """B3"""	false	interacts with	"""B7""" (interacts with) """B3"""
191.0	interacts with	"""B7""" (interacts with) """B3"""	false	interacts with	"""B7""" (interacts with) """B3"""
4826.0	interacts with	"""B7""" (interacts with) """B3"""	false	interacts with	"""B7""" (interacts with) """B3"""
189.0	interacts with	"""B7""" (interacts with) """B3"""	false	interacts with	"""B7""" (interacts with) """B3"""
185.0	interacts with	"""B7""" (interacts with) """B3"""	false	interacts with	"""B7""" (interacts with) """B3"""
7877.0	interacts with	"""B7""" (interacts with) """B1"""	false	interacts with	"""B7""" (interacts with) """B1"""
200.0	interacts with	"""B7""" (interacts with) """B1"""	false	interacts with	"""B7""" (interacts with) """B1"""
191.0	interacts with	"""B7""" (interacts with) """B1"""	false	interacts with	"""B7""" (interacts with) """B1"""
4639.0	interacts with	"""B7""" (interacts with) """47"""	false	interacts with	"""B7""" (interacts with) """47"""
3550.0	interacts with	"""B7""" (interacts with) """47"""	false	interacts with	"""B7""" (interacts with) """47"""
2446.0	interacts with	"""B7""" (interacts with) """47"""	false	interacts with	"""B7""" (interacts with) """47"""
1171.0	interacts with	"""B7""" (interacts with) """25"""	false	interacts with	"""B7""" (interacts with) """25"""
73.1	interacts with	"""B7""" (interacts with) """A1"""	false	interacts with	"""B7""" (interacts with) """A1"""
931.0	interacts with	"""B7""" (interacts with) """25"""	false	interacts with	"""B7""" (interacts with) """25"""
106.0	interacts with	"""B7""" (interacts with) """A1"""	false	interacts with	"""B7""" (interacts with) """A1"""
97.1	interacts with	"""B7""" (interacts with) """27"""	false	interacts with	"""B7""" (interacts with) """27"""
65267.0	interacts with	"""B3""" (interacts with) """B3"""	false	interacts with	"""B3""" (interacts with) """B3"""
252.0	interacts with	"""B3""" (interacts with) """B3"""	false	interacts with	"""B3""" (interacts with) """B3"""
252.0	interacts with	"""B3""" (interacts with) """B3"""	false	interacts with	"""B3""" (interacts with) """B3"""
32557.0	interacts with	"""B3""" (interacts with) B7_AC_000018.1	false	interacts with	"""B3""" (interacts with) B7_AC_000018.1
18964.0	interacts with	"""B3""" (interacts with) B7_AC_000018.1	false	interacts with	"""B3""" (interacts with) B7_AC_000018.1
5203.0	interacts with	"""B3""" (interacts with) B7_AC_000018.1	false	interacts with	"""B3""" (interacts with) B7_AC_000018.1
219.0	interacts with	"""B3""" (interacts with) B7_AC_000018.1	false	interacts with	"""B3""" (interacts with) B7_AC_000018.1
213.0	interacts with	"""B3""" (interacts with) B7_AC_000018.1	false	interacts with	"""B3""" (interacts with) B7_AC_000018.1
99.0	interacts with	"""B3""" (interacts with) B7_AC_000018.1	false	interacts with	"""B3""" (interacts with) B7_AC_000018.1
31425.0	interacts with	"""B3""" (interacts with) """B1"""	false	interacts with	"""B3""" (interacts with) """B1"""
16661.0	interacts with	"""B3""" (interacts with) """B1"""	false	interacts with	"""B3""" (interacts with) """B1"""
2518.0	interacts with	"""B3""" (interacts with) """B1"""	false	interacts with	"""B3""" (interacts with) """B1"""
220.0	interacts with	"""B3""" (interacts with) """B1"""	false	interacts with	"""B3""" (interacts with) """B1"""
193.0	interacts with	"""B3""" (interacts with) """B1"""	false	interacts with	"""B3""" (interacts with) """B1"""
23289.0	interacts with	"""B3""" (interacts with) """B2"""	false	interacts with	"""B3""" (interacts with) """B2"""
16207.0	interacts with	"""B3""" (interacts with) """B2"""	false	interacts with	"""B3""" (interacts with) """B2"""
5236.0	interacts with	"""B3""" (interacts with) """B2"""	false	interacts with	"""B3""" (interacts with) """B2"""
230.0	interacts with	"""B3""" (interacts with) """B2"""	false	interacts with	"""B3""" (interacts with) """B2"""
195.0	interacts with	"""B3""" (interacts with) """B2"""	false	interacts with	"""B3""" (interacts with) """B2"""
19080.0	interacts with	"""B3""" (interacts with) """B2"""	false	interacts with	"""B3""" (interacts with) """B2"""
4791.0	interacts with	"""B3""" (interacts with) """B1"""	false	interacts with	"""B3""" (interacts with) """B1"""
189.0	interacts with	"""B3""" (interacts with) """B1"""	false	interacts with	"""B3""" (interacts with) """B1"""
187.0	interacts with	"""B3""" (interacts with) """B1"""	false	interacts with	"""B3""" (interacts with) """B1"""
4774.0	interacts with	"""B3""" (interacts with) """B3"""	false	interacts with	"""B3""" (interacts with) """B3"""
189.0	interacts with	"""B3""" (interacts with) """B3"""	false	interacts with	"""B3""" (interacts with) """B3"""
187.0	interacts with	"""B3""" (interacts with) """B3"""	false	interacts with	"""B3""" (interacts with) """B3"""
4774.0	interacts with	"""B3""" (interacts with) """B3"""	false	interacts with	"""B3""" (interacts with) """B3"""
189.0	interacts with	"""B3""" (interacts with) """B3"""	false	interacts with	"""B3""" (interacts with) """B3"""
187.0	interacts with	"""B3""" (interacts with) """B3"""	false	interacts with	"""B3""" (interacts with) """B3"""
4771.0	interacts with	"""B3""" (interacts with) """B3"""	false	interacts with	"""B3""" (interacts with) """B3"""
183.0	interacts with	"""B3""" (interacts with) """B3"""	false	interacts with	"""B3""" (interacts with) """B3"""
182.0	interacts with	"""B3""" (interacts with) """B3"""	false	interacts with	"""B3""" (interacts with) """B3"""
4739.0	interacts with	"""B3""" (interacts with) """B1"""	false	interacts with	"""B3""" (interacts with) """B1"""
195.0	interacts with	"""B3""" (interacts with) """B1"""	false	interacts with	"""B3""" (interacts with) """B1"""
187.0	interacts with	"""B3""" (interacts with) """B1"""	false	interacts with	"""B3""" (interacts with) """B1"""
5987.0	interacts with	"""B3""" (interacts with) """47"""	false	interacts with	"""B3""" (interacts with) """47"""
3555.0	interacts with	"""B3""" (interacts with) """47"""	false	interacts with	"""B3""" (interacts with) """47"""
2479.0	interacts with	"""B3""" (interacts with) """47"""	false	interacts with	"""B3""" (interacts with) """47"""
1166.0	interacts with	"""B3""" (interacts with) """25"""	false	interacts with	"""B3""" (interacts with) """25"""
920.0	interacts with	"""B3""" (interacts with) """25"""	false	interacts with	"""B3""" (interacts with) """25"""
73.1	interacts with	"""B3""" (interacts with) """A1"""	false	interacts with	"""B3""" (interacts with) """A1"""
106.0	interacts with	"""B3""" (interacts with) """A1"""	false	interacts with	"""B3""" (interacts with) """A1"""
91.6	interacts with	"""B3""" (interacts with) """27"""	false	interacts with	"""B3""" (interacts with) """27"""
65597.0	interacts with	"""B1""" (interacts with) """B1"""	false	interacts with	"""B1""" (interacts with) """B1"""
206.0	interacts with	"""B1""" (interacts with) """B1"""	false	interacts with	"""B1""" (interacts with) """B1"""
206.0	interacts with	"""B1""" (interacts with) """B1"""	false	interacts with	"""B1""" (interacts with) """B1"""
31425.0	interacts with	"""B1""" (interacts with) B3_NC_011203.1	false	interacts with	"""B1""" (interacts with) B3_NC_011203.1
16661.0	interacts with	"""B1""" (interacts with) B3_NC_011203.1	false	interacts with	"""B1""" (interacts with) B3_NC_011203.1
2518.0	interacts with	"""B1""" (interacts with) B3_NC_011203.1	false	interacts with	"""B1""" (interacts with) B3_NC_011203.1
220.0	interacts with	"""B1""" (interacts with) B3_NC_011203.1	false	interacts with	"""B1""" (interacts with) B3_NC_011203.1
193.0	interacts with	"""B1""" (interacts with) B3_NC_011203.1	false	interacts with	"""B1""" (interacts with) B3_NC_011203.1
24112.0	interacts with	"""B1""" (interacts with) B21_AY601633.1	false	interacts with	"""B1""" (interacts with) B21_AY601633.1
19167.0	interacts with	"""B1""" (interacts with) B21_AY601633.1	false	interacts with	"""B1""" (interacts with) B21_AY601633.1
4608.0	interacts with	"""B1""" (interacts with) B21_AY601633.1	false	interacts with	"""B1""" (interacts with) B21_AY601633.1
187.0	interacts with	"""B1""" (interacts with) B21_AY601633.1	false	interacts with	"""B1""" (interacts with) B21_AY601633.1
185.0	interacts with	"""B1""" (interacts with) B21_AY601633.1	false	interacts with	"""B1""" (interacts with) B21_AY601633.1
19531.0	interacts with	"""B1""" (interacts with) B21_SAdV_AC_000010.1	false	interacts with	"""B1""" (interacts with) B21_SAdV_AC_000010.1
19185.0	interacts with	"""B1""" (interacts with) B7_AC_000018.1	false	interacts with	"""B1""" (interacts with) B7_AC_000018.1
17045.0	interacts with	"""B1""" (interacts with) B7_AC_000018.1	false	interacts with	"""B1""" (interacts with) B7_AC_000018.1
12986.0	interacts with	"""B1""" (interacts with) B7_AC_000018.1	false	interacts with	"""B1""" (interacts with) B7_AC_000018.1
4632.0	interacts with	"""B1""" (interacts with) B7_AC_000018.1	false	interacts with	"""B1""" (interacts with) B7_AC_000018.1
1873.0	interacts with	"""B1""" (interacts with) B7_AC_000018.1	false	interacts with	"""B1""" (interacts with) B7_AC_000018.1
207.0	interacts with	"""B1""" (interacts with) B7_AC_000018.1	false	interacts with	"""B1""" (interacts with) B7_AC_000018.1
178.0	interacts with	"""B1""" (interacts with) B7_AC_000018.1	false	interacts with	"""B1""" (interacts with) B7_AC_000018.1
4268.0	interacts with	"""B1""" (interacts with) """B1"""	false	interacts with	"""B1""" (interacts with) """B1"""
193.0	interacts with	"""B1""" (interacts with) """B1"""	false	interacts with	"""B1""" (interacts with) """B1"""
150.0	interacts with	"""B1""" (interacts with) """B1"""	false	interacts with	"""B1""" (interacts with) """B1"""
4305.0	interacts with	"""B1""" (interacts with) B35_AY271307.1	false	interacts with	"""B1""" (interacts with) B35_AY271307.1
193.0	interacts with	"""B1""" (interacts with) B35_AY271307.1	false	interacts with	"""B1""" (interacts with) B35_AY271307.1
150.0	interacts with	"""B1""" (interacts with) B35_AY271307.1	false	interacts with	"""B1""" (interacts with) B35_AY271307.1
4305.0	interacts with	"""B1""" (interacts with) B35_AY271307.1	false	interacts with	"""B1""" (interacts with) B35_AY271307.1
193.0	interacts with	"""B1""" (interacts with) B35_AY271307.1	false	interacts with	"""B1""" (interacts with) B35_AY271307.1
150.0	interacts with	"""B1""" (interacts with) B35_AY271307.1	false	interacts with	"""B1""" (interacts with) B35_AY271307.1
4279.0	interacts with	"""B1""" (interacts with) B34_AY737797.1	false	interacts with	"""B1""" (interacts with) B34_AY737797.1
187.0	interacts with	"""B1""" (interacts with) B34_AY737797.1	false	interacts with	"""B1""" (interacts with) B34_AY737797.1
4163.0	interacts with	"""B1""" (interacts with) """B1"""	false	interacts with	"""B1""" (interacts with) """B1"""
198.0	interacts with	"""B1""" (interacts with) """B1"""	false	interacts with	"""B1""" (interacts with) """B1"""
156.0	interacts with	"""B1""" (interacts with) """B1"""	false	interacts with	"""B1""" (interacts with) """B1"""
5609.0	interacts with	"""B1""" (interacts with) """47"""	false	interacts with	"""B1""" (interacts with) """47"""
3561.0	interacts with	"""B1""" (interacts with) """47"""	false	interacts with	"""B1""" (interacts with) """47"""
1144.0	interacts with	"""B1""" (interacts with) """25"""	false	interacts with	"""B1""" (interacts with) """25"""
898.0	interacts with	"""B1""" (interacts with) """25"""	false	interacts with	"""B1""" (interacts with) """25"""
73.1	interacts with	"""B1""" (interacts with) """A1"""	false	interacts with	"""B1""" (interacts with) """A1"""
97.1	interacts with	"""B1""" (interacts with) """27"""	false	interacts with	"""B1""" (interacts with) """27"""
948.0	interacts with	"""25""" (interacts with) """25"""	false	interacts with	"""25""" (interacts with) """25"""
937.0	interacts with	"""25""" (interacts with) B21_AY601633.1	false	interacts with	"""25""" (interacts with) B21_AY601633.1
931.0	interacts with	"""25""" (interacts with) B7_AC_000018.1	false	interacts with	"""25""" (interacts with) B7_AC_000018.1
920.0	interacts with	"""25""" (interacts with) B3_NC_011203.1	false	interacts with	"""25""" (interacts with) B3_NC_011203.1
898.0	interacts with	"""25""" (interacts with) B16_AY601636.1	false	interacts with	"""25""" (interacts with) B16_AY601636.1
725.0	interacts with	"""25""" (interacts with) B21_SAdV_AC_000010.1	false	interacts with	"""25""" (interacts with) B21_SAdV_AC_000010.1
65601.0	interacts with	"""B2""" (interacts with) """B2"""	false	interacts with	"""B2""" (interacts with) """B2"""
224.0	interacts with	"""B2""" (interacts with) """B2"""	false	interacts with	"""B2""" (interacts with) """B2"""
224.0	interacts with	"""B2""" (interacts with) """B2"""	false	interacts with	"""B2""" (interacts with) """B2"""
28208.0	interacts with	"""B2""" (interacts with) """B2"""	false	interacts with	"""B2""" (interacts with) """B2"""
19531.0	interacts with	"""B2""" (interacts with) """B1"""	false	interacts with	"""B2""" (interacts with) """B1"""
19080.0	interacts with	"""B2""" (interacts with) B3_NC_011203.1	false	interacts with	"""B2""" (interacts with) B3_NC_011203.1
14905.0	interacts with	"""B2""" (interacts with) B7_AC_000018.1	false	interacts with	"""B2""" (interacts with) B7_AC_000018.1
178.0	interacts with	"""B2""" (interacts with) E24_SadV_AY530878.1	false	interacts with	"""B2""" (interacts with) E24_SadV_AY530878.1
183.0	interacts with	"""B2""" (interacts with) E_23_Sadv_AY530877.1	false	interacts with	"""B2""" (interacts with) E_23_Sadv_AY530877.1
3205.0	interacts with	"""B2""" (interacts with) """47"""	false	interacts with	"""B2""" (interacts with) """47"""
84.2	interacts with	"""B2""" (interacts with) F41_DQ315364.2	false	interacts with	"""B2""" (interacts with) F41_DQ315364.2
725.0	interacts with	"""B2""" (interacts with) """25"""	false	interacts with	"""B2""" (interacts with) """25"""
73.1	interacts with	"""B2""" (interacts with) """A1"""	false	interacts with	"""B2""" (interacts with) """A1"""
58.4	interacts with	"""26""" (interacts with) 35_Assembly_Contig_1	false	interacts with	"""26""" (interacts with) 35_Assembly_Contig_1
743.0	interacts with	"""26""" (interacts with) """26"""	false	interacts with	"""26""" (interacts with) """26"""
673.0	interacts with	"""26""" (interacts with) D46_AY875648.1	false	interacts with	"""26""" (interacts with) D46_AY875648.1
667.0	interacts with	"""26""" (interacts with) D9_NC_010956.1	false	interacts with	"""26""" (interacts with) D9_NC_010956.1
645.0	interacts with	"""26""" (interacts with) D48_EF153473.1	false	interacts with	"""26""" (interacts with) D48_EF153473.1
645.0	interacts with	"""26""" (interacts with) D37_DQ900900.1	false	interacts with	"""26""" (interacts with) D37_DQ900900.1
634.0	interacts with	"""26""" (interacts with) D53_FJ169625.1	false	interacts with	"""26""" (interacts with) D53_FJ169625.1
612.0	interacts with	"""26""" (interacts with) D36_GQ384080.1	false	interacts with	"""26""" (interacts with) D36_GQ384080.1
597.0	interacts with	"""26""" (interacts with) D49_DQ393829.1	false	interacts with	"""26""" (interacts with) D49_DQ393829.1
531.0	interacts with	"""26""" (interacts with) D8_AB448767.1	false	interacts with	"""26""" (interacts with) D8_AB448767.1
520.0	interacts with	"""26""" (interacts with) D54_NC_012959.1	false	interacts with	"""26""" (interacts with) D54_NC_012959.1
63.9	interacts with	"""26""" (interacts with) 54_Assembly_Contig_1	false	interacts with	"""26""" (interacts with) 54_Assembly_Contig_1
60.2	interacts with	"""26""" (interacts with) 54_Assembly_Contig_1	false	interacts with	"""26""" (interacts with) 54_Assembly_Contig_1
62.1	interacts with	"""26""" (interacts with) 64_Assembly_Contig_1	false	interacts with	"""26""" (interacts with) 64_Assembly_Contig_1
60.2	interacts with	"""26""" (interacts with) 54_Assembly_Contig_2	false	interacts with	"""26""" (interacts with) 54_Assembly_Contig_2
60.2	interacts with	"""26""" (interacts with) 54_Assembly_Contig_2	false	interacts with	"""26""" (interacts with) 54_Assembly_Contig_2
60.2	interacts with	"""26""" (interacts with) 47_Assembly_Contig_2	false	interacts with	"""26""" (interacts with) 47_Assembly_Contig_2
60.2	interacts with	"""26""" (interacts with) 34_Assembly_Contig_2	false	interacts with	"""26""" (interacts with) 34_Assembly_Contig_2
60.2	interacts with	"""26""" (interacts with) 32_Assembly_Contig_2	false	interacts with	"""26""" (interacts with) 32_Assembly_Contig_2
60.2	interacts with	"""26""" (interacts with) 27_Assembly_Contig_1	false	interacts with	"""26""" (interacts with) 27_Assembly_Contig_1
52.8	interacts with	"""26""" (interacts with) 51_Assembly_Contig_2	false	interacts with	"""26""" (interacts with) 51_Assembly_Contig_2
4311.0	interacts with	"""35""" (interacts with) """35"""	false	interacts with	"""35""" (interacts with) """35"""
4017.0	interacts with	"""35""" (interacts with) E25_SadV_AC_000011.1	false	interacts with	"""35""" (interacts with) E25_SadV_AC_000011.1
3735.0	interacts with	"""35""" (interacts with) E4_NC_003266.2	false	interacts with	"""35""" (interacts with) E4_NC_003266.2
3531.0	interacts with	"""35""" (interacts with) E_23_Sadv_AY530877.1	false	interacts with	"""35""" (interacts with) E_23_Sadv_AY530877.1
3530.0	interacts with	"""35""" (interacts with) E22_SadV_AY530876.1	false	interacts with	"""35""" (interacts with) E22_SadV_AY530876.1
3526.0	interacts with	"""35""" (interacts with) E24_SadV_AY530878.1	false	interacts with	"""35""" (interacts with) E24_SadV_AY530878.1
87.9	interacts with	"""35""" (interacts with) """30"""	false	interacts with	"""35""" (interacts with) """30"""
968.0	interacts with	"""35""" (interacts with) 51_Assembly_Contig_1	false	interacts with	"""35""" (interacts with) 51_Assembly_Contig_1
58.4	interacts with	"""35""" (interacts with) 64_Assembly_Contig_1	false	interacts with	"""35""" (interacts with) 64_Assembly_Contig_1
56.5	interacts with	"""35""" (interacts with) """32"""	false	interacts with	"""35""" (interacts with) """32"""
403.0	interacts with	"""35""" (interacts with) """32"""	false	interacts with	"""35""" (interacts with) """32"""
84.2	interacts with	"""35""" (interacts with) """34"""	false	interacts with	"""35""" (interacts with) """34"""
56.5	interacts with	"""35""" (interacts with) """34"""	false	interacts with	"""35""" (interacts with) """34"""
111.0	interacts with	"""35""" (interacts with) """27"""	false	interacts with	"""35""" (interacts with) """27"""
56.5	interacts with	"""35""" (interacts with) """27"""	false	interacts with	"""35""" (interacts with) """27"""
110.0	interacts with	"""35""" (interacts with) """35"""	false	interacts with	"""35""" (interacts with) """35"""
52.8	interacts with	"""35""" (interacts with) """35"""	false	interacts with	"""35""" (interacts with) """35"""
87.9	interacts with	"""35""" (interacts with) 64_Assembly_Contig_1	false	interacts with	"""35""" (interacts with) 64_Assembly_Contig_1
58.4	interacts with	"""35""" (interacts with) """26"""	false	interacts with	"""35""" (interacts with) """26"""
56.5	interacts with	"""35""" (interacts with) 54_Assembly_Contig_2	false	interacts with	"""35""" (interacts with) 54_Assembly_Contig_2
56.5	interacts with	"""35""" (interacts with) 54_Assembly_Contig_2	false	interacts with	"""35""" (interacts with) 54_Assembly_Contig_2
56.5	interacts with	"""35""" (interacts with) 54_Assembly_Contig_1	false	interacts with	"""35""" (interacts with) 54_Assembly_Contig_1
56.5	interacts with	"""35""" (interacts with) 54_Assembly_Contig_1	false	interacts with	"""35""" (interacts with) 54_Assembly_Contig_1
56.5	interacts with	"""35""" (interacts with) 47_Assembly_Contig_2	false	interacts with	"""35""" (interacts with) 47_Assembly_Contig_2
52.8	interacts with	"""35""" (interacts with) 51_Assembly_Contig_2	false	interacts with	"""35""" (interacts with) 51_Assembly_Contig_2
124.0	interacts with	"""64""" (interacts with) """34"""	false	interacts with	"""64""" (interacts with) """34"""
407.0	interacts with	"""64""" (interacts with) """64"""	false	interacts with	"""64""" (interacts with) """64"""
135.0	interacts with	"""64""" (interacts with) E22_SadV_AY530876.1	false	interacts with	"""64""" (interacts with) E22_SadV_AY530876.1
135.0	interacts with	"""64""" (interacts with) E24_SadV_AY530878.1	false	interacts with	"""64""" (interacts with) E24_SadV_AY530878.1
135.0	interacts with	"""64""" (interacts with) E_23_Sadv_AY530877.1	false	interacts with	"""64""" (interacts with) E_23_Sadv_AY530877.1
130.0	interacts with	"""64""" (interacts with) E4_NC_003266.2	false	interacts with	"""64""" (interacts with) E4_NC_003266.2
124.0	interacts with	"""64""" (interacts with) E25_SadV_AC_000011.1	false	interacts with	"""64""" (interacts with) E25_SadV_AC_000011.1
84.2	interacts with	"""64""" (interacts with) """34"""	false	interacts with	"""64""" (interacts with) """34"""
119.0	interacts with	"""64""" (interacts with) """35"""	false	interacts with	"""64""" (interacts with) """35"""
119.0	interacts with	"""64""" (interacts with) """27"""	false	interacts with	"""64""" (interacts with) """27"""
100.0	interacts with	"""64""" (interacts with) """27"""	false	interacts with	"""64""" (interacts with) """27"""
99.0	interacts with	"""64""" (interacts with) """30"""	false	interacts with	"""64""" (interacts with) """30"""
87.9	interacts with	"""64""" (interacts with) """35"""	false	interacts with	"""64""" (interacts with) """35"""
58.4	interacts with	"""64""" (interacts with) """35"""	false	interacts with	"""64""" (interacts with) """35"""
65.8	interacts with	"""64""" (interacts with) """54"""	false	interacts with	"""64""" (interacts with) """54"""
65.8	interacts with	"""64""" (interacts with) """54"""	false	interacts with	"""64""" (interacts with) """54"""
65.8	interacts with	"""64""" (interacts with) """54"""	false	interacts with	"""64""" (interacts with) """54"""
65.8	interacts with	"""64""" (interacts with) """54"""	false	interacts with	"""64""" (interacts with) """54"""
63.9	interacts with	"""64""" (interacts with) """47"""	false	interacts with	"""64""" (interacts with) """47"""
62.1	interacts with	"""64""" (interacts with) """26"""	false	interacts with	"""64""" (interacts with) """26"""
52.8	interacts with	"""64""" (interacts with) """51"""	false	interacts with	"""64""" (interacts with) """51"""
60.2	interacts with	"""47""" (interacts with) """26"""	false	interacts with	"""47""" (interacts with) """26"""
56.5	interacts with	"""47""" (interacts with) 51_Assembly_Contig_2	false	interacts with	"""47""" (interacts with) 51_Assembly_Contig_2
56.5	interacts with	"""47""" (interacts with) """35"""	false	interacts with	"""47""" (interacts with) """35"""
75.0	interacts with	"""47""" (interacts with) """32"""	false	interacts with	"""47""" (interacts with) """32"""
67.6	interacts with	"""47""" (interacts with) """34"""	false	interacts with	"""47""" (interacts with) """34"""
65.8	interacts with	"""47""" (interacts with) 54_Assembly_Contig_2	false	interacts with	"""47""" (interacts with) 54_Assembly_Contig_2
63.9	interacts with	"""47""" (interacts with) 54_Assembly_Contig_2	false	interacts with	"""47""" (interacts with) 54_Assembly_Contig_2
65.8	interacts with	"""47""" (interacts with) 54_Assembly_Contig_1	false	interacts with	"""47""" (interacts with) 54_Assembly_Contig_1
63.9	interacts with	"""47""" (interacts with) 54_Assembly_Contig_1	false	interacts with	"""47""" (interacts with) 54_Assembly_Contig_1
65.8	interacts with	"""47""" (interacts with) """27"""	false	interacts with	"""47""" (interacts with) """27"""
63.9	interacts with	"""47""" (interacts with) 64_Assembly_Contig_1	false	interacts with	"""47""" (interacts with) 64_Assembly_Contig_1
4639.0	interacts with	"""47""" (interacts with) B7_AC_000018.1	false	interacts with	"""47""" (interacts with) B7_AC_000018.1
7622.0	interacts with	"""47""" (interacts with) """47"""	false	interacts with	"""47""" (interacts with) """47"""
5987.0	interacts with	"""47""" (interacts with) B3_NC_011203.1	false	interacts with	"""47""" (interacts with) B3_NC_011203.1
5609.0	interacts with	"""47""" (interacts with) B16_AY601636.1	false	interacts with	"""47""" (interacts with) B16_AY601636.1
749.0	interacts with	"""34""" (interacts with) """34"""	false	interacts with	"""34""" (interacts with) """34"""
315.0	interacts with	"""34""" (interacts with) D9_NC_010956.1	false	interacts with	"""34""" (interacts with) D9_NC_010956.1
115.0	interacts with	"""34""" (interacts with) """27"""	false	interacts with	"""34""" (interacts with) """27"""
91.6	interacts with	"""34""" (interacts with) """27"""	false	interacts with	"""34""" (interacts with) """27"""
113.0	interacts with	"""34""" (interacts with) 35_Assembly_Contig_2	false	interacts with	"""34""" (interacts with) 35_Assembly_Contig_2
104.0	interacts with	"""34""" (interacts with) """32"""	false	interacts with	"""34""" (interacts with) """32"""
95.3	interacts with	"""34""" (interacts with) """32"""	false	interacts with	"""34""" (interacts with) """32"""
71.3	interacts with	"""34""" (interacts with) 54_Assembly_Contig_1	false	interacts with	"""34""" (interacts with) 54_Assembly_Contig_1
63.9	interacts with	"""34""" (interacts with) 54_Assembly_Contig_1	false	interacts with	"""34""" (interacts with) 54_Assembly_Contig_1
63.9	interacts with	"""34""" (interacts with) 54_Assembly_Contig_2	false	interacts with	"""34""" (interacts with) 54_Assembly_Contig_2
67.6	interacts with	"""34""" (interacts with) 47_Assembly_Contig_2	false	interacts with	"""34""" (interacts with) 47_Assembly_Contig_2
60.2	interacts with	"""34""" (interacts with) """26"""	false	interacts with	"""34""" (interacts with) """26"""
54.7	interacts with	"""34""" (interacts with) 51_Assembly_Contig_2	false	interacts with	"""34""" (interacts with) 51_Assembly_Contig_2
158.0	interacts with	"""34""" (interacts with) D9_NC_010956.1	false	interacts with	"""34""" (interacts with) D9_NC_010956.1
315.0	interacts with	"""34""" (interacts with) """30"""	false	interacts with	"""34""" (interacts with) """30"""
309.0	interacts with	"""34""" (interacts with) D53_FJ169625.1	false	interacts with	"""34""" (interacts with) D53_FJ169625.1
147.0	interacts with	"""34""" (interacts with) D53_FJ169625.1	false	interacts with	"""34""" (interacts with) D53_FJ169625.1
309.0	interacts with	"""34""" (interacts with) D48_EF153473.1	false	interacts with	"""34""" (interacts with) D48_EF153473.1
152.0	interacts with	"""34""" (interacts with) D48_EF153473.1	false	interacts with	"""34""" (interacts with) D48_EF153473.1
309.0	interacts with	"""34""" (interacts with) D46_AY875648.1	false	interacts with	"""34""" (interacts with) D46_AY875648.1
141.0	interacts with	"""34""" (interacts with) D46_AY875648.1	false	interacts with	"""34""" (interacts with) D46_AY875648.1
309.0	interacts with	"""34""" (interacts with) D36_GQ384080.1	false	interacts with	"""34""" (interacts with) D36_GQ384080.1
152.0	interacts with	"""34""" (interacts with) D36_GQ384080.1	false	interacts with	"""34""" (interacts with) D36_GQ384080.1
303.0	interacts with	"""34""" (interacts with) D49_DQ393829.1	false	interacts with	"""34""" (interacts with) D49_DQ393829.1
158.0	interacts with	"""34""" (interacts with) D49_DQ393829.1	false	interacts with	"""34""" (interacts with) D49_DQ393829.1
303.0	interacts with	"""34""" (interacts with) D37_DQ900900.1	false	interacts with	"""34""" (interacts with) D37_DQ900900.1
147.0	interacts with	"""34""" (interacts with) D37_DQ900900.1	false	interacts with	"""34""" (interacts with) D37_DQ900900.1
281.0	interacts with	"""34""" (interacts with) D54_NC_012959.1	false	interacts with	"""34""" (interacts with) D54_NC_012959.1
152.0	interacts with	"""34""" (interacts with) D54_NC_012959.1	false	interacts with	"""34""" (interacts with) D54_NC_012959.1
265.0	interacts with	"""34""" (interacts with) D8_AB448767.1	false	interacts with	"""34""" (interacts with) D8_AB448767.1
141.0	interacts with	"""34""" (interacts with) D8_AB448767.1	false	interacts with	"""34""" (interacts with) D8_AB448767.1
141.0	interacts with	"""34""" (interacts with) C31_SadV_FJ025904.1	false	interacts with	"""34""" (interacts with) C31_SadV_FJ025904.1
84.2	interacts with	"""34""" (interacts with) 35_Assembly_Contig_1	false	interacts with	"""34""" (interacts with) 35_Assembly_Contig_1
56.5	interacts with	"""34""" (interacts with) 35_Assembly_Contig_1	false	interacts with	"""34""" (interacts with) 35_Assembly_Contig_1
124.0	interacts with	"""34""" (interacts with) 64_Assembly_Contig_1	false	interacts with	"""34""" (interacts with) 64_Assembly_Contig_1
84.2	interacts with	"""34""" (interacts with) 64_Assembly_Contig_1	false	interacts with	"""34""" (interacts with) 64_Assembly_Contig_1
122.0	interacts with	"""34""" (interacts with) E4_NC_003266.2	false	interacts with	"""34""" (interacts with) E4_NC_003266.2
119.0	interacts with	"""32""" (interacts with) E22_SadV_AY530876.1	false	interacts with	"""32""" (interacts with) E22_SadV_AY530876.1
119.0	interacts with	"""32""" (interacts with) E4_NC_003266.2	false	interacts with	"""32""" (interacts with) E4_NC_003266.2
119.0	interacts with	"""32""" (interacts with) E25_SadV_AC_000011.1	false	interacts with	"""32""" (interacts with) E25_SadV_AC_000011.1
392.0	interacts with	"""32""" (interacts with) """32"""	false	interacts with	"""32""" (interacts with) """32"""
104.0	interacts with	"""32""" (interacts with) """30"""	false	interacts with	"""32""" (interacts with) """30"""
99.0	interacts with	"""32""" (interacts with) D49_DQ393829.1	false	interacts with	"""32""" (interacts with) D49_DQ393829.1
99.0	interacts with	"""32""" (interacts with) """30"""	false	interacts with	"""32""" (interacts with) """30"""
95.3	interacts with	"""32""" (interacts with) D53_FJ169625.1	false	interacts with	"""32""" (interacts with) D53_FJ169625.1
119.0	interacts with	"""32""" (interacts with) E24_SadV_AY530878.1	false	interacts with	"""32""" (interacts with) E24_SadV_AY530878.1
119.0	interacts with	"""32""" (interacts with) E_23_Sadv_AY530877.1	false	interacts with	"""32""" (interacts with) E_23_Sadv_AY530877.1
110.0	interacts with	"""32""" (interacts with) 35_Assembly_Contig_2	false	interacts with	"""32""" (interacts with) 35_Assembly_Contig_2
104.0	interacts with	"""32""" (interacts with) D54_NC_012959.1	false	interacts with	"""32""" (interacts with) D54_NC_012959.1
104.0	interacts with	"""32""" (interacts with) D48_EF153473.1	false	interacts with	"""32""" (interacts with) D48_EF153473.1
104.0	interacts with	"""32""" (interacts with) D46_AY875648.1	false	interacts with	"""32""" (interacts with) D46_AY875648.1
104.0	interacts with	"""32""" (interacts with) 63_Assembly_Contig_2	false	interacts with	"""32""" (interacts with) 63_Assembly_Contig_2
104.0	interacts with	"""32""" (interacts with) 34_Assembly_Contig_2	false	interacts with	"""32""" (interacts with) 34_Assembly_Contig_2
95.3	interacts with	"""32""" (interacts with) 34_Assembly_Contig_2	false	interacts with	"""32""" (interacts with) 34_Assembly_Contig_2
65.8	interacts with	"""32""" (interacts with) 54_Assembly_Contig_2	false	interacts with	"""32""" (interacts with) 54_Assembly_Contig_2
63.9	interacts with	"""32""" (interacts with) 54_Assembly_Contig_2	false	interacts with	"""32""" (interacts with) 54_Assembly_Contig_2
65.8	interacts with	"""32""" (interacts with) 54_Assembly_Contig_1	false	interacts with	"""32""" (interacts with) 54_Assembly_Contig_1
63.9	interacts with	"""32""" (interacts with) 54_Assembly_Contig_1	false	interacts with	"""32""" (interacts with) 54_Assembly_Contig_1
95.3	interacts with	"""32""" (interacts with) D37_DQ900900.1	false	interacts with	"""32""" (interacts with) D37_DQ900900.1
95.3	interacts with	"""32""" (interacts with) D9_NC_010956.1	false	interacts with	"""32""" (interacts with) D9_NC_010956.1
93.5	interacts with	"""32""" (interacts with) D36_GQ384080.1	false	interacts with	"""32""" (interacts with) D36_GQ384080.1
91.6	interacts with	"""32""" (interacts with) G1_SadV_NC_006879.1	false	interacts with	"""32""" (interacts with) G1_SadV_NC_006879.1
84.2	interacts with	"""32""" (interacts with) D8_AB448767.1	false	interacts with	"""32""" (interacts with) D8_AB448767.1
56.5	interacts with	"""32""" (interacts with) 35_Assembly_Contig_1	false	interacts with	"""32""" (interacts with) 35_Assembly_Contig_1
75.0	interacts with	"""32""" (interacts with) 47_Assembly_Contig_2	false	interacts with	"""32""" (interacts with) 47_Assembly_Contig_2
60.2	interacts with	"""32""" (interacts with) """26"""	false	interacts with	"""32""" (interacts with) """26"""
52.8	interacts with	"""32""" (interacts with) 51_Assembly_Contig_2	false	interacts with	"""32""" (interacts with) 51_Assembly_Contig_2
56.5	interacts with	"""27""" (interacts with) 51_Assembly_Contig_2	false	interacts with	"""27""" (interacts with) 51_Assembly_Contig_2
375.0	interacts with	"""27""" (interacts with) """27"""	false	interacts with	"""27""" (interacts with) """27"""
141.0	interacts with	"""27""" (interacts with) 35_Assembly_Contig_2	false	interacts with	"""27""" (interacts with) 35_Assembly_Contig_2
52.8	interacts with	"""27""" (interacts with) 35_Assembly_Contig_2	false	interacts with	"""27""" (interacts with) 35_Assembly_Contig_2
119.0	interacts with	"""27""" (interacts with) 64_Assembly_Contig_1	false	interacts with	"""27""" (interacts with) 64_Assembly_Contig_1
100.0	interacts with	"""27""" (interacts with) 64_Assembly_Contig_1	false	interacts with	"""27""" (interacts with) 64_Assembly_Contig_1
115.0	interacts with	"""27""" (interacts with) 34_Assembly_Contig_2	false	interacts with	"""27""" (interacts with) 34_Assembly_Contig_2
91.6	interacts with	"""27""" (interacts with) 34_Assembly_Contig_2	false	interacts with	"""27""" (interacts with) 34_Assembly_Contig_2
111.0	interacts with	"""27""" (interacts with) 35_Assembly_Contig_1	false	interacts with	"""27""" (interacts with) 35_Assembly_Contig_1
56.5	interacts with	"""27""" (interacts with) 35_Assembly_Contig_1	false	interacts with	"""27""" (interacts with) 35_Assembly_Contig_1
104.0	interacts with	"""27""" (interacts with) 30_Assembly_Contig_1	false	interacts with	"""27""" (interacts with) 30_Assembly_Contig_1
97.1	interacts with	"""27""" (interacts with) B21_AY601633.1	false	interacts with	"""27""" (interacts with) B21_AY601633.1
97.1	interacts with	"""27""" (interacts with) B16_AY601636.1	false	interacts with	"""27""" (interacts with) B16_AY601636.1
97.1	interacts with	"""27""" (interacts with) B7_AC_000018.1	false	interacts with	"""27""" (interacts with) B7_AC_000018.1
91.6	interacts with	"""27""" (interacts with) B3_NC_011203.1	false	interacts with	"""27""" (interacts with) B3_NC_011203.1
84.2	interacts with	"""27""" (interacts with) 47_Assembly_Contig_1	false	interacts with	"""27""" (interacts with) 47_Assembly_Contig_1
73.1	interacts with	"""27""" (interacts with) 54_Assembly_Contig_2	false	interacts with	"""27""" (interacts with) 54_Assembly_Contig_2
67.6	interacts with	"""27""" (interacts with) 54_Assembly_Contig_2	false	interacts with	"""27""" (interacts with) 54_Assembly_Contig_2
71.3	interacts with	"""27""" (interacts with) 54_Assembly_Contig_1	false	interacts with	"""27""" (interacts with) 54_Assembly_Contig_1
65.8	interacts with	"""27""" (interacts with) 54_Assembly_Contig_1	false	interacts with	"""27""" (interacts with) 54_Assembly_Contig_1
65.8	interacts with	"""27""" (interacts with) 47_Assembly_Contig_2	false	interacts with	"""27""" (interacts with) 47_Assembly_Contig_2
60.2	interacts with	"""27""" (interacts with) """26"""	false	interacts with	"""27""" (interacts with) """26"""
604.0	interacts with	"""51""" (interacts with) """51"""	false	interacts with	"""51""" (interacts with) """51"""
542.0	interacts with	"""51""" (interacts with) E24_SadV_AY530878.1	false	interacts with	"""51""" (interacts with) E24_SadV_AY530878.1
536.0	interacts with	"""51""" (interacts with) E_23_Sadv_AY530877.1	false	interacts with	"""51""" (interacts with) E_23_Sadv_AY530877.1
531.0	interacts with	"""51""" (interacts with) E22_SadV_AY530876.1	false	interacts with	"""51""" (interacts with) E22_SadV_AY530876.1
433.0	interacts with	"""51""" (interacts with) E25_SadV_AC_000011.1	false	interacts with	"""51""" (interacts with) E25_SadV_AC_000011.1
431.0	interacts with	"""51""" (interacts with) E4_NC_003266.2	false	interacts with	"""51""" (interacts with) E4_NC_003266.2
52.8	interacts with	"""51""" (interacts with) 64_Assembly_Contig_1	false	interacts with	"""51""" (interacts with) 64_Assembly_Contig_1
52.8	interacts with	"""51""" (interacts with) """35"""	false	interacts with	"""51""" (interacts with) """35"""
52.8	interacts with	"""51""" (interacts with) """32"""	false	interacts with	"""51""" (interacts with) """32"""
56.5	interacts with	"""51""" (interacts with) """47"""	false	interacts with	"""51""" (interacts with) """47"""
56.5	interacts with	"""51""" (interacts with) """27"""	false	interacts with	"""51""" (interacts with) """27"""
54.7	interacts with	"""51""" (interacts with) 54_Assembly_Contig_2	false	interacts with	"""51""" (interacts with) 54_Assembly_Contig_2
52.8	interacts with	"""51""" (interacts with) 54_Assembly_Contig_2	false	interacts with	"""51""" (interacts with) 54_Assembly_Contig_2
54.7	interacts with	"""51""" (interacts with) 54_Assembly_Contig_1	false	interacts with	"""51""" (interacts with) 54_Assembly_Contig_1
52.8	interacts with	"""51""" (interacts with) 54_Assembly_Contig_1	false	interacts with	"""51""" (interacts with) 54_Assembly_Contig_1
54.7	interacts with	"""51""" (interacts with) """34"""	false	interacts with	"""51""" (interacts with) """34"""
52.8	interacts with	"""51""" (interacts with) """26"""	false	interacts with	"""51""" (interacts with) """26"""
699.0	interacts with	"""26""" (interacts with) """26"""	false	interacts with	"""26""" (interacts with) """26"""
676.0	interacts with	"""26""" (interacts with) D49_DQ393829.1	false	interacts with	"""26""" (interacts with) D49_DQ393829.1
671.0	interacts with	"""26""" (interacts with) D48_EF153473.1	false	interacts with	"""26""" (interacts with) D48_EF153473.1
671.0	interacts with	"""26""" (interacts with) D36_GQ384080.1	false	interacts with	"""26""" (interacts with) D36_GQ384080.1
654.0	interacts with	"""26""" (interacts with) D46_AY875648.1	false	interacts with	"""26""" (interacts with) D46_AY875648.1
654.0	interacts with	"""26""" (interacts with) 30_Assembly_Contig_1	false	interacts with	"""26""" (interacts with) 30_Assembly_Contig_1
649.0	interacts with	"""26""" (interacts with) D54_NC_012959.1	false	interacts with	"""26""" (interacts with) D54_NC_012959.1
649.0	interacts with	"""26""" (interacts with) D37_DQ900900.1	false	interacts with	"""26""" (interacts with) D37_DQ900900.1
643.0	interacts with	"""26""" (interacts with) D9_NC_010956.1	false	interacts with	"""26""" (interacts with) D9_NC_010956.1
627.0	interacts with	"""26""" (interacts with) D8_AB448767.1	false	interacts with	"""26""" (interacts with) D8_AB448767.1
612.0	interacts with	"""26""" (interacts with) D53_FJ169625.1	false	interacts with	"""26""" (interacts with) D53_FJ169625.1
106.0	interacts with	"""35""" (interacts with) """30"""	false	interacts with	"""35""" (interacts with) """30"""
2056.0	interacts with	"""35""" (interacts with) E4_NC_003266.2	false	interacts with	"""35""" (interacts with) E4_NC_003266.2
1929.0	interacts with	"""35""" (interacts with) E24_SadV_AY530878.1	false	interacts with	"""35""" (interacts with) E24_SadV_AY530878.1
2835.0	interacts with	"""35""" (interacts with) """35"""	false	interacts with	"""35""" (interacts with) """35"""
52.8	interacts with	"""35""" (interacts with) """35"""	false	interacts with	"""35""" (interacts with) """35"""
52.8	interacts with	"""35""" (interacts with) """35"""	false	interacts with	"""35""" (interacts with) """35"""
110.0	interacts with	"""35""" (interacts with) """32"""	false	interacts with	"""35""" (interacts with) """32"""
119.0	interacts with	"""35""" (interacts with) 64_Assembly_Contig_1	false	interacts with	"""35""" (interacts with) 64_Assembly_Contig_1
113.0	interacts with	"""35""" (interacts with) """34"""	false	interacts with	"""35""" (interacts with) """34"""
141.0	interacts with	"""35""" (interacts with) """27"""	false	interacts with	"""35""" (interacts with) """27"""
52.8	interacts with	"""35""" (interacts with) """27"""	false	interacts with	"""35""" (interacts with) """27"""
110.0	interacts with	"""35""" (interacts with) """35"""	false	interacts with	"""35""" (interacts with) """35"""
52.8	interacts with	"""35""" (interacts with) """35"""	false	interacts with	"""35""" (interacts with) """35"""
2446.0	interacts with	"""47""" (interacts with) B7_AC_000018.1	false	interacts with	"""47""" (interacts with) B7_AC_000018.1
3483.0	interacts with	"""47""" (interacts with) B21_AY601633.1	false	interacts with	"""47""" (interacts with) B21_AY601633.1
3550.0	interacts with	"""47""" (interacts with) B7_AC_000018.1	false	interacts with	"""47""" (interacts with) B7_AC_000018.1
3555.0	interacts with	"""47""" (interacts with) B3_NC_011203.1	false	interacts with	"""47""" (interacts with) B3_NC_011203.1
2479.0	interacts with	"""47""" (interacts with) B3_NC_011203.1	false	interacts with	"""47""" (interacts with) B3_NC_011203.1
2473.0	interacts with	"""47""" (interacts with) B21_AY601633.1	false	interacts with	"""47""" (interacts with) B21_AY601633.1
3205.0	interacts with	"""47""" (interacts with) B21_SAdV_AC_000010.1	false	interacts with	"""47""" (interacts with) B21_SAdV_AC_000010.1
7880.0	interacts with	"""47""" (interacts with) """47"""	false	interacts with	"""47""" (interacts with) """47"""
3561.0	interacts with	"""47""" (interacts with) B16_AY601636.1	false	interacts with	"""47""" (interacts with) B16_AY601636.1
351.0	interacts with	"""47""" (interacts with) """27"""	false	interacts with	"""47""" (interacts with) """27"""
84.2	interacts with	"""47""" (interacts with) """27"""	false	interacts with	"""47""" (interacts with) """27"""
457.0	interacts with	"""27""" (interacts with) """27"""	false	interacts with	"""27""" (interacts with) """27"""
351.0	interacts with	"""27""" (interacts with) 47_Assembly_Contig_1	false	interacts with	"""27""" (interacts with) 47_Assembly_Contig_1
422.0	interacts with	"""29""" (interacts with) """29"""	false	interacts with	"""29""" (interacts with) """29"""
337.0	interacts with	"""29""" (interacts with) D49_DQ393829.1	false	interacts with	"""29""" (interacts with) D49_DQ393829.1
327.0	interacts with	"""29""" (interacts with) D48_EF153473.1	false	interacts with	"""29""" (interacts with) D48_EF153473.1
324.0	interacts with	"""29""" (interacts with) D36_GQ384080.1	false	interacts with	"""29""" (interacts with) D36_GQ384080.1
324.0	interacts with	"""29""" (interacts with) D9_NC_010956.1	false	interacts with	"""29""" (interacts with) D9_NC_010956.1
313.0	interacts with	"""29""" (interacts with) D37_DQ900900.1	false	interacts with	"""29""" (interacts with) D37_DQ900900.1
291.0	interacts with	"""29""" (interacts with) D46_AY875648.1	false	interacts with	"""29""" (interacts with) D46_AY875648.1
470.0	interacts with	"""29""" (interacts with) D49_DQ393829.1	false	interacts with	"""29""" (interacts with) D49_DQ393829.1
470.0	interacts with	"""29""" (interacts with) D48_EF153473.1	false	interacts with	"""29""" (interacts with) D48_EF153473.1
472.0	interacts with	"""29""" (interacts with) """29"""	false	interacts with	"""29""" (interacts with) """29"""
470.0	interacts with	"""29""" (interacts with) D53_FJ169625.1	false	interacts with	"""29""" (interacts with) D53_FJ169625.1
464.0	interacts with	"""29""" (interacts with) D37_DQ900900.1	false	interacts with	"""29""" (interacts with) D37_DQ900900.1
464.0	interacts with	"""29""" (interacts with) D36_GQ384080.1	false	interacts with	"""29""" (interacts with) D36_GQ384080.1
470.0	interacts with	"""29""" (interacts with) D46_AY875648.1	false	interacts with	"""29""" (interacts with) D46_AY875648.1
470.0	interacts with	"""29""" (interacts with) D9_NC_010956.1	false	interacts with	"""29""" (interacts with) D9_NC_010956.1
459.0	interacts with	"""29""" (interacts with) D54_NC_012959.1	false	interacts with	"""29""" (interacts with) D54_NC_012959.1
453.0	interacts with	"""29""" (interacts with) D8_AB448767.1	false	interacts with	"""29""" (interacts with) D8_AB448767.1
939.0	interacts with	"""41""" (interacts with) """41"""	false	interacts with	"""41""" (interacts with) """41"""
939.0	interacts with	"""41""" (interacts with) """30"""	false	interacts with	"""41""" (interacts with) """30"""
905.0	interacts with	"""41""" (interacts with) D36_GQ384080.1	false	interacts with	"""41""" (interacts with) D36_GQ384080.1
900.0	interacts with	"""41""" (interacts with) D48_EF153473.1	false	interacts with	"""41""" (interacts with) D48_EF153473.1
900.0	interacts with	"""41""" (interacts with) D46_AY875648.1	false	interacts with	"""41""" (interacts with) D46_AY875648.1
900.0	interacts with	"""41""" (interacts with) D9_NC_010956.1	false	interacts with	"""41""" (interacts with) D9_NC_010956.1
896.0	interacts with	"""41""" (interacts with) D49_DQ393829.1	false	interacts with	"""41""" (interacts with) D49_DQ393829.1
861.0	interacts with	"""41""" (interacts with) D53_FJ169625.1	false	interacts with	"""41""" (interacts with) D53_FJ169625.1
861.0	interacts with	"""41""" (interacts with) D37_DQ900900.1	false	interacts with	"""41""" (interacts with) D37_DQ900900.1
839.0	interacts with	"""41""" (interacts with) D54_NC_012959.1	false	interacts with	"""41""" (interacts with) D54_NC_012959.1
822.0	interacts with	"""41""" (interacts with) D8_AB448767.1	false	interacts with	"""41""" (interacts with) D8_AB448767.1
586.0	interacts with	"""63""" (interacts with) D48_EF153473.1	false	interacts with	"""63""" (interacts with) D48_EF153473.1
628.0	interacts with	"""63""" (interacts with) """63"""	false	interacts with	"""63""" (interacts with) """63"""
617.0	interacts with	"""63""" (interacts with) """30"""	false	interacts with	"""63""" (interacts with) """30"""
597.0	interacts with	"""63""" (interacts with) D46_AY875648.1	false	interacts with	"""63""" (interacts with) D46_AY875648.1
592.0	interacts with	"""63""" (interacts with) D49_DQ393829.1	false	interacts with	"""63""" (interacts with) D49_DQ393829.1
580.0	interacts with	"""63""" (interacts with) D9_NC_010956.1	false	interacts with	"""63""" (interacts with) D9_NC_010956.1
577.0	interacts with	"""63""" (interacts with) D53_FJ169625.1	false	interacts with	"""63""" (interacts with) D53_FJ169625.1
577.0	interacts with	"""63""" (interacts with) D37_DQ900900.1	false	interacts with	"""63""" (interacts with) D37_DQ900900.1
569.0	interacts with	"""63""" (interacts with) D36_GQ384080.1	false	interacts with	"""63""" (interacts with) D36_GQ384080.1
553.0	interacts with	"""63""" (interacts with) D54_NC_012959.1	false	interacts with	"""63""" (interacts with) D54_NC_012959.1
507.0	interacts with	"""63""" (interacts with) D8_AB448767.1	false	interacts with	"""63""" (interacts with) D8_AB448767.1
104.0	interacts with	"""63""" (interacts with) """32"""	false	interacts with	"""63""" (interacts with) """32"""
540.0	interacts with	"""57""" (interacts with) D48_EF153473.1	false	interacts with	"""57""" (interacts with) D48_EF153473.1
959.0	interacts with	"""57""" (interacts with) """57"""	false	interacts with	"""57""" (interacts with) """57"""
832.0	interacts with	"""57""" (interacts with) E25_SadV_AC_000011.1	false	interacts with	"""57""" (interacts with) E25_SadV_AC_000011.1
802.0	interacts with	"""57""" (interacts with) E24_SadV_AY530878.1	false	interacts with	"""57""" (interacts with) E24_SadV_AY530878.1
778.0	interacts with	"""57""" (interacts with) E22_SadV_AY530876.1	false	interacts with	"""57""" (interacts with) E22_SadV_AY530876.1
767.0	interacts with	"""57""" (interacts with) E4_NC_003266.2	false	interacts with	"""57""" (interacts with) E4_NC_003266.2
754.0	interacts with	"""57""" (interacts with) E_23_Sadv_AY530877.1	false	interacts with	"""57""" (interacts with) E_23_Sadv_AY530877.1
556.0	interacts with	"""57""" (interacts with) """30"""	false	interacts with	"""57""" (interacts with) """30"""
686.0	interacts with	"""32""" (interacts with) """32"""	false	interacts with	"""32""" (interacts with) """32"""
403.0	interacts with	"""32""" (interacts with) E25_SadV_AC_000011.1	false	interacts with	"""32""" (interacts with) E25_SadV_AC_000011.1
270.0	interacts with	"""32""" (interacts with) E25_SadV_AC_000011.1	false	interacts with	"""32""" (interacts with) E25_SadV_AC_000011.1
403.0	interacts with	"""32""" (interacts with) 35_Assembly_Contig_1	false	interacts with	"""32""" (interacts with) 35_Assembly_Contig_1
381.0	interacts with	"""32""" (interacts with) E4_NC_003266.2	false	interacts with	"""32""" (interacts with) E4_NC_003266.2
254.0	interacts with	"""32""" (interacts with) E4_NC_003266.2	false	interacts with	"""32""" (interacts with) E4_NC_003266.2
359.0	interacts with	"""32""" (interacts with) E22_SadV_AY530876.1	false	interacts with	"""32""" (interacts with) E22_SadV_AY530876.1
248.0	interacts with	"""32""" (interacts with) E22_SadV_AY530876.1	false	interacts with	"""32""" (interacts with) E22_SadV_AY530876.1
353.0	interacts with	"""32""" (interacts with) E24_SadV_AY530878.1	false	interacts with	"""32""" (interacts with) E24_SadV_AY530878.1
254.0	interacts with	"""32""" (interacts with) E24_SadV_AY530878.1	false	interacts with	"""32""" (interacts with) E24_SadV_AY530878.1
353.0	interacts with	"""32""" (interacts with) E_23_Sadv_AY530877.1	false	interacts with	"""32""" (interacts with) E_23_Sadv_AY530877.1
243.0	interacts with	"""32""" (interacts with) E_23_Sadv_AY530877.1	false	interacts with	"""32""" (interacts with) E_23_Sadv_AY530877.1
353.0	interacts with	"""32""" (interacts with) 51_Assembly_Contig_1	false	interacts with	"""32""" (interacts with) 51_Assembly_Contig_1
220.0	interacts with	"""32""" (interacts with) C31_SadV_FJ025904.1	false	interacts with	"""32""" (interacts with) C31_SadV_FJ025904.1
204.0	interacts with	"""32""" (interacts with) D46_AY875648.1	false	interacts with	"""32""" (interacts with) D46_AY875648.1
198.0	interacts with	"""32""" (interacts with) G1_SadV_NC_006879.1	false	interacts with	"""32""" (interacts with) G1_SadV_NC_006879.1
198.0	interacts with	"""32""" (interacts with) D49_DQ393829.1	false	interacts with	"""32""" (interacts with) D49_DQ393829.1
198.0	interacts with	"""32""" (interacts with) D36_GQ384080.1	false	interacts with	"""32""" (interacts with) D36_GQ384080.1
198.0	interacts with	"""32""" (interacts with) """30"""	false	interacts with	"""32""" (interacts with) """30"""
193.0	interacts with	"""32""" (interacts with) D53_FJ169625.1	false	interacts with	"""32""" (interacts with) D53_FJ169625.1
193.0	interacts with	"""32""" (interacts with) D48_EF153473.1	false	interacts with	"""32""" (interacts with) D48_EF153473.1
193.0	interacts with	"""32""" (interacts with) D37_DQ900900.1	false	interacts with	"""32""" (interacts with) D37_DQ900900.1
193.0	interacts with	"""32""" (interacts with) D9_NC_010956.1	false	interacts with	"""32""" (interacts with) D9_NC_010956.1
348.0	interacts with	"""64""" (interacts with) """64"""	false	interacts with	"""64""" (interacts with) """64"""
326.0	interacts with	"""64""" (interacts with) C31_SadV_FJ025904.1	false	interacts with	"""64""" (interacts with) C31_SadV_FJ025904.1
281.0	interacts with	"""64""" (interacts with) D49_DQ393829.1	false	interacts with	"""64""" (interacts with) D49_DQ393829.1
281.0	interacts with	"""64""" (interacts with) """30"""	false	interacts with	"""64""" (interacts with) """30"""
276.0	interacts with	"""64""" (interacts with) D48_EF153473.1	false	interacts with	"""64""" (interacts with) D48_EF153473.1
276.0	interacts with	"""64""" (interacts with) D36_GQ384080.1	false	interacts with	"""64""" (interacts with) D36_GQ384080.1
270.0	interacts with	"""64""" (interacts with) D46_AY875648.1	false	interacts with	"""64""" (interacts with) D46_AY875648.1
270.0	interacts with	"""64""" (interacts with) D9_NC_010956.1	false	interacts with	"""64""" (interacts with) D9_NC_010956.1
1101.0	interacts with	"""60""" (interacts with) D49_DQ393829.1	false	interacts with	"""60""" (interacts with) D49_DQ393829.1
1098.0	interacts with	"""60""" (interacts with) D46_AY875648.1	false	interacts with	"""60""" (interacts with) D46_AY875648.1
1301.0	interacts with	"""60""" (interacts with) """60"""	false	interacts with	"""60""" (interacts with) """60"""
1136.0	interacts with	"""60""" (interacts with) D48_EF153473.1	false	interacts with	"""60""" (interacts with) D48_EF153473.1
1134.0	interacts with	"""60""" (interacts with) D36_GQ384080.1	false	interacts with	"""60""" (interacts with) D36_GQ384080.1
1118.0	interacts with	"""60""" (interacts with) D9_NC_010956.1	false	interacts with	"""60""" (interacts with) D9_NC_010956.1
1092.0	interacts with	"""60""" (interacts with) D37_DQ900900.1	false	interacts with	"""60""" (interacts with) D37_DQ900900.1
1090.0	interacts with	"""60""" (interacts with) D53_FJ169625.1	false	interacts with	"""60""" (interacts with) D53_FJ169625.1
1055.0	interacts with	"""60""" (interacts with) D8_AB448767.1	false	interacts with	"""60""" (interacts with) D8_AB448767.1
1053.0	interacts with	"""60""" (interacts with) D54_NC_012959.1	false	interacts with	"""60""" (interacts with) D54_NC_012959.1
800.0	interacts with	"""60""" (interacts with) """41"""	false	interacts with	"""60""" (interacts with) """41"""
793.0	interacts with	"""60""" (interacts with) """42"""	false	interacts with	"""60""" (interacts with) """42"""
102.0	interacts with	"""60""" (interacts with) """30"""	false	interacts with	"""60""" (interacts with) """30"""
56.5	interacts with	"""60""" (interacts with) """42"""	false	interacts with	"""60""" (interacts with) """42"""
66469.0	interacts with	"""E4""" (interacts with) """E4"""	false	interacts with	"""E4""" (interacts with) """E4"""
215.0	interacts with	"""E4""" (interacts with) """E4"""	false	interacts with	"""E4""" (interacts with) """E4"""
215.0	interacts with	"""E4""" (interacts with) """E4"""	false	interacts with	"""E4""" (interacts with) """E4"""
26166.0	interacts with	"""E4""" (interacts with) """E2"""	false	interacts with	"""E4""" (interacts with) """E2"""
13921.0	interacts with	"""E4""" (interacts with) """E2"""	false	interacts with	"""E4""" (interacts with) """E2"""
3120.0	interacts with	"""E4""" (interacts with) """E2"""	false	interacts with	"""E4""" (interacts with) """E2"""
24315.0	interacts with	"""E4""" (interacts with) """E2"""	false	interacts with	"""E4""" (interacts with) """E2"""
13060.0	interacts with	"""E4""" (interacts with) """E2"""	false	interacts with	"""E4""" (interacts with) """E2"""
24290.0	interacts with	"""E4""" (interacts with) """E2"""	false	interacts with	"""E4""" (interacts with) """E2"""
12966.0	interacts with	"""E4""" (interacts with) """E2"""	false	interacts with	"""E4""" (interacts with) """E2"""
24173.0	interacts with	"""E4""" (interacts with) """E"""	false	interacts with	"""E4""" (interacts with) """E"""
12683.0	interacts with	"""E4""" (interacts with) """E"""	false	interacts with	"""E4""" (interacts with) """E"""
669.0	interacts with	"""E4""" (interacts with) """E"""	false	interacts with	"""E4""" (interacts with) """E"""
3964.0	interacts with	"""E4""" (interacts with) """54"""	false	interacts with	"""E4""" (interacts with) """54"""
3899.0	interacts with	"""E4""" (interacts with) """54"""	false	interacts with	"""E4""" (interacts with) """54"""
754.0	interacts with	"""E4""" (interacts with) """54"""	false	interacts with	"""E4""" (interacts with) """54"""
3735.0	interacts with	"""E4""" (interacts with) """35"""	false	interacts with	"""E4""" (interacts with) """35"""
75.0	interacts with	"""E4""" (interacts with) """A1"""	false	interacts with	"""E4""" (interacts with) """A1"""
2056.0	interacts with	"""E4""" (interacts with) """35"""	false	interacts with	"""E4""" (interacts with) """35"""
944.0	interacts with	"""E4""" (interacts with) """51"""	false	interacts with	"""E4""" (interacts with) """51"""
900.0	interacts with	"""E4""" (interacts with) """57"""	false	interacts with	"""E4""" (interacts with) """57"""
767.0	interacts with	"""E4""" (interacts with) """57"""	false	interacts with	"""E4""" (interacts with) """57"""
431.0	interacts with	"""E4""" (interacts with) """51"""	false	interacts with	"""E4""" (interacts with) """51"""
381.0	interacts with	"""E4""" (interacts with) """32"""	false	interacts with	"""E4""" (interacts with) """32"""
254.0	interacts with	"""E4""" (interacts with) """32"""	false	interacts with	"""E4""" (interacts with) """32"""
78.7	interacts with	"""E4""" (interacts with) """A3"""	false	interacts with	"""E4""" (interacts with) """A3"""
73.1	interacts with	"""E4""" (interacts with) """A1"""	false	interacts with	"""E4""" (interacts with) """A1"""
130.0	interacts with	"""E4""" (interacts with) """64"""	false	interacts with	"""E4""" (interacts with) """64"""
122.0	interacts with	"""E4""" (interacts with) """34"""	false	interacts with	"""E4""" (interacts with) """34"""
119.0	interacts with	"""E4""" (interacts with) """32"""	false	interacts with	"""E4""" (interacts with) """32"""
69915.0	interacts with	"""C3""" (interacts with) """C3"""	false	interacts with	"""C3""" (interacts with) """C3"""
224.0	interacts with	"""C3""" (interacts with) """C3"""	false	interacts with	"""C3""" (interacts with) """C3"""
224.0	interacts with	"""C3""" (interacts with) """C3"""	false	interacts with	"""C3""" (interacts with) """C3"""
58.4	interacts with	"""C3""" (interacts with) E24_SadV_AY530878.1	false	interacts with	"""C3""" (interacts with) E24_SadV_AY530878.1
62.1	interacts with	"""C3""" (interacts with) D48_EF153473.1	false	interacts with	"""C3""" (interacts with) D48_EF153473.1
62.1	interacts with	"""C3""" (interacts with) D36_GQ384080.1	false	interacts with	"""C3""" (interacts with) D36_GQ384080.1
62.1	interacts with	"""C3""" (interacts with) D9_NC_010956.1	false	interacts with	"""C3""" (interacts with) D9_NC_010956.1
62.1	interacts with	"""C3""" (interacts with) D49_DQ393829.1	false	interacts with	"""C3""" (interacts with) D49_DQ393829.1
62.1	interacts with	"""C3""" (interacts with) D46_AY875648.1	false	interacts with	"""C3""" (interacts with) D46_AY875648.1
62.1	interacts with	"""C3""" (interacts with) D53_FJ169625.1	false	interacts with	"""C3""" (interacts with) D53_FJ169625.1
62.1	interacts with	"""C3""" (interacts with) D37_DQ900900.1	false	interacts with	"""C3""" (interacts with) D37_DQ900900.1
56.5	interacts with	"""C3""" (interacts with) G7_SadV_DQ792570.1	false	interacts with	"""C3""" (interacts with) G7_SadV_DQ792570.1
52.8	interacts with	"""C3""" (interacts with) G1_SadV_NC_006879.1	false	interacts with	"""C3""" (interacts with) G1_SadV_NC_006879.1
86.1	interacts with	"""C3""" (interacts with) F41_DQ315364.2	false	interacts with	"""C3""" (interacts with) F41_DQ315364.2
326.0	interacts with	"""C3""" (interacts with) """64"""	false	interacts with	"""C3""" (interacts with) """64"""
220.0	interacts with	"""C3""" (interacts with) """32"""	false	interacts with	"""C3""" (interacts with) """32"""
141.0	interacts with	"""C3""" (interacts with) """34"""	false	interacts with	"""C3""" (interacts with) """34"""
76.8	interacts with	"""C3""" (interacts with) """A1"""	false	interacts with	"""C3""" (interacts with) """A1"""
52.8	interacts with	"""G1""" (interacts with) """C3"""	false	interacts with	"""G1""" (interacts with) """C3"""
54.7	interacts with	"""G1""" (interacts with) """C2"""	false	interacts with	"""G1""" (interacts with) """C2"""
54.7	interacts with	"""G1""" (interacts with) """C1"""	false	interacts with	"""G1""" (interacts with) """C1"""
54.7	interacts with	"""G1""" (interacts with) """C6"""	false	interacts with	"""G1""" (interacts with) """C6"""
54.7	interacts with	"""G1""" (interacts with) """C5"""	false	interacts with	"""G1""" (interacts with) """C5"""
198.0	interacts with	"""G1""" (interacts with) """32"""	false	interacts with	"""G1""" (interacts with) """32"""
91.6	interacts with	"""G1""" (interacts with) """32"""	false	interacts with	"""G1""" (interacts with) """32"""
881.0	interacts with	"""G1""" (interacts with) G7_SadV_DQ792570.1	false	interacts with	"""G1""" (interacts with) G7_SadV_DQ792570.1
63618.0	interacts with	"""G1""" (interacts with) """G1"""	false	interacts with	"""G1""" (interacts with) """G1"""
226.0	interacts with	"""G1""" (interacts with) """G1"""	false	interacts with	"""G1""" (interacts with) """G1"""
226.0	interacts with	"""G1""" (interacts with) """G1"""	false	interacts with	"""G1""" (interacts with) """G1"""
38444.0	interacts with	"""G1""" (interacts with) G7_SadV_DQ792570.1	false	interacts with	"""G1""" (interacts with) G7_SadV_DQ792570.1
4752.0	interacts with	"""G1""" (interacts with) G7_SadV_DQ792570.1	false	interacts with	"""G1""" (interacts with) G7_SadV_DQ792570.1
191.0	interacts with	"""G1""" (interacts with) G7_SadV_DQ792570.1	false	interacts with	"""G1""" (interacts with) G7_SadV_DQ792570.1
189.0	interacts with	"""G1""" (interacts with) G7_SadV_DQ792570.1	false	interacts with	"""G1""" (interacts with) G7_SadV_DQ792570.1
571.0	interacts with	"""34""" (interacts with) D53_FJ169625.1	false	interacts with	"""34""" (interacts with) D53_FJ169625.1
137.0	interacts with	"""34""" (interacts with) 37_Assembly_Contig_2	false	interacts with	"""34""" (interacts with) 37_Assembly_Contig_2
704.0	interacts with	"""34""" (interacts with) """34"""	false	interacts with	"""34""" (interacts with) """34"""
701.0	interacts with	"""34""" (interacts with) 43_Assembly_Contig_1	false	interacts with	"""34""" (interacts with) 43_Assembly_Contig_1
676.0	interacts with	"""34""" (interacts with) D36_GQ384080.1	false	interacts with	"""34""" (interacts with) D36_GQ384080.1
660.0	interacts with	"""34""" (interacts with) D48_EF153473.1	false	interacts with	"""34""" (interacts with) D48_EF153473.1
654.0	interacts with	"""34""" (interacts with) D49_DQ393829.1	false	interacts with	"""34""" (interacts with) D49_DQ393829.1
649.0	interacts with	"""34""" (interacts with) D9_NC_010956.1	false	interacts with	"""34""" (interacts with) D9_NC_010956.1
632.0	interacts with	"""34""" (interacts with) D46_AY875648.1	false	interacts with	"""34""" (interacts with) D46_AY875648.1
632.0	interacts with	"""34""" (interacts with) D37_DQ900900.1	false	interacts with	"""34""" (interacts with) D37_DQ900900.1
593.0	interacts with	"""34""" (interacts with) D54_NC_012959.1	false	interacts with	"""34""" (interacts with) D54_NC_012959.1
577.0	interacts with	"""34""" (interacts with) D8_AB448767.1	false	interacts with	"""34""" (interacts with) D8_AB448767.1
952.0	interacts with	"""37""" (interacts with) D48_EF153473.1	false	interacts with	"""37""" (interacts with) D48_EF153473.1
905.0	interacts with	"""37""" (interacts with) D37_DQ900900.1	false	interacts with	"""37""" (interacts with) D37_DQ900900.1
898.0	interacts with	"""37""" (interacts with) D46_AY875648.1	false	interacts with	"""37""" (interacts with) D46_AY875648.1
1066.0	interacts with	"""37""" (interacts with) """37"""	false	interacts with	"""37""" (interacts with) """37"""
1002.0	interacts with	"""37""" (interacts with) D36_GQ384080.1	false	interacts with	"""37""" (interacts with) D36_GQ384080.1
966.0	interacts with	"""37""" (interacts with) D9_NC_010956.1	false	interacts with	"""37""" (interacts with) D9_NC_010956.1
852.0	interacts with	"""37""" (interacts with) D54_NC_012959.1	false	interacts with	"""37""" (interacts with) D54_NC_012959.1
843.0	interacts with	"""37""" (interacts with) D53_FJ169625.1	false	interacts with	"""37""" (interacts with) D53_FJ169625.1
841.0	interacts with	"""37""" (interacts with) D8_AB448767.1	false	interacts with	"""37""" (interacts with) D8_AB448767.1
896.0	interacts with	"""37""" (interacts with) D49_DQ393829.1	false	interacts with	"""37""" (interacts with) D49_DQ393829.1
137.0	interacts with	"""37""" (interacts with) """34"""	false	interacts with	"""37""" (interacts with) """34"""
361.0	interacts with	"""37""" (interacts with) 43_Assembly_Contig_1	false	interacts with	"""37""" (interacts with) 43_Assembly_Contig_1
989.0	interacts with	"""43""" (interacts with) D48_EF153473.1	false	interacts with	"""43""" (interacts with) D48_EF153473.1
972.0	interacts with	"""43""" (interacts with) D49_DQ393829.1	false	interacts with	"""43""" (interacts with) D49_DQ393829.1
961.0	interacts with	"""43""" (interacts with) D9_NC_010956.1	false	interacts with	"""43""" (interacts with) D9_NC_010956.1
1066.0	interacts with	"""43""" (interacts with) """43"""	false	interacts with	"""43""" (interacts with) """43"""
1022.0	interacts with	"""43""" (interacts with) D36_GQ384080.1	false	interacts with	"""43""" (interacts with) D36_GQ384080.1
955.0	interacts with	"""43""" (interacts with) D46_AY875648.1	false	interacts with	"""43""" (interacts with) D46_AY875648.1
922.0	interacts with	"""43""" (interacts with) D37_DQ900900.1	false	interacts with	"""43""" (interacts with) D37_DQ900900.1
850.0	interacts with	"""43""" (interacts with) D8_AB448767.1	false	interacts with	"""43""" (interacts with) D8_AB448767.1
850.0	interacts with	"""43""" (interacts with) D54_NC_012959.1	false	interacts with	"""43""" (interacts with) D54_NC_012959.1
850.0	interacts with	"""43""" (interacts with) D53_FJ169625.1	false	interacts with	"""43""" (interacts with) D53_FJ169625.1
701.0	interacts with	"""43""" (interacts with) """34"""	false	interacts with	"""43""" (interacts with) """34"""
361.0	interacts with	"""43""" (interacts with) """37"""	false	interacts with	"""43""" (interacts with) """37"""
832.0	interacts with	"""36""" (interacts with) """36"""	false	interacts with	"""36""" (interacts with) """36"""
656.0	interacts with	"""36""" (interacts with) D37_DQ900900.1	false	interacts with	"""36""" (interacts with) D37_DQ900900.1
656.0	interacts with	"""36""" (interacts with) D9_NC_010956.1	false	interacts with	"""36""" (interacts with) D9_NC_010956.1
651.0	interacts with	"""36""" (interacts with) D49_DQ393829.1	false	interacts with	"""36""" (interacts with) D49_DQ393829.1
732.0	interacts with	"""36""" (interacts with) D36_GQ384080.1	false	interacts with	"""36""" (interacts with) D36_GQ384080.1
621.0	interacts with	"""36""" (interacts with) D46_AY875648.1	false	interacts with	"""36""" (interacts with) D46_AY875648.1
595.0	interacts with	"""36""" (interacts with) D54_NC_012959.1	false	interacts with	"""36""" (interacts with) D54_NC_012959.1
586.0	interacts with	"""36""" (interacts with) D8_AB448767.1	false	interacts with	"""36""" (interacts with) D8_AB448767.1
643.0	interacts with	"""36""" (interacts with) D48_EF153473.1	false	interacts with	"""36""" (interacts with) D48_EF153473.1
586.0	interacts with	"""36""" (interacts with) D53_FJ169625.1	false	interacts with	"""36""" (interacts with) D53_FJ169625.1
701.0	interacts with	"""41""" (interacts with) D36_GQ384080.1	false	interacts with	"""41""" (interacts with) D36_GQ384080.1
699.0	interacts with	"""41""" (interacts with) D48_EF153473.1	false	interacts with	"""41""" (interacts with) D48_EF153473.1
800.0	interacts with	"""41""" (interacts with) 60_Assembly_Contig_1	false	interacts with	"""41""" (interacts with) 60_Assembly_Contig_1
859.0	interacts with	"""41""" (interacts with) """41"""	false	interacts with	"""41""" (interacts with) """41"""
804.0	interacts with	"""41""" (interacts with) 42_Assembly_Contig_1	false	interacts with	"""41""" (interacts with) 42_Assembly_Contig_1
689.0	interacts with	"""41""" (interacts with) D9_NC_010956.1	false	interacts with	"""41""" (interacts with) D9_NC_010956.1
684.0	interacts with	"""41""" (interacts with) D49_DQ393829.1	false	interacts with	"""41""" (interacts with) D49_DQ393829.1
678.0	interacts with	"""41""" (interacts with) D53_FJ169625.1	false	interacts with	"""41""" (interacts with) D53_FJ169625.1
678.0	interacts with	"""41""" (interacts with) D37_DQ900900.1	false	interacts with	"""41""" (interacts with) D37_DQ900900.1
676.0	interacts with	"""41""" (interacts with) D54_NC_012959.1	false	interacts with	"""41""" (interacts with) D54_NC_012959.1
673.0	interacts with	"""41""" (interacts with) D46_AY875648.1	false	interacts with	"""41""" (interacts with) D46_AY875648.1
640.0	interacts with	"""41""" (interacts with) D8_AB448767.1	false	interacts with	"""41""" (interacts with) D8_AB448767.1
856.0	interacts with	"""42""" (interacts with) """42"""	false	interacts with	"""42""" (interacts with) """42"""
804.0	interacts with	"""42""" (interacts with) """41"""	false	interacts with	"""42""" (interacts with) """41"""
793.0	interacts with	"""42""" (interacts with) 60_Assembly_Contig_1	false	interacts with	"""42""" (interacts with) 60_Assembly_Contig_1
693.0	interacts with	"""42""" (interacts with) D48_EF153473.1	false	interacts with	"""42""" (interacts with) D48_EF153473.1
693.0	interacts with	"""42""" (interacts with) D36_GQ384080.1	false	interacts with	"""42""" (interacts with) D36_GQ384080.1
686.0	interacts with	"""42""" (interacts with) D9_NC_010956.1	false	interacts with	"""42""" (interacts with) D9_NC_010956.1
680.0	interacts with	"""42""" (interacts with) D49_DQ393829.1	false	interacts with	"""42""" (interacts with) D49_DQ393829.1
671.0	interacts with	"""42""" (interacts with) D46_AY875648.1	false	interacts with	"""42""" (interacts with) D46_AY875648.1
667.0	interacts with	"""42""" (interacts with) D53_FJ169625.1	false	interacts with	"""42""" (interacts with) D53_FJ169625.1
667.0	interacts with	"""42""" (interacts with) D37_DQ900900.1	false	interacts with	"""42""" (interacts with) D37_DQ900900.1
665.0	interacts with	"""42""" (interacts with) D54_NC_012959.1	false	interacts with	"""42""" (interacts with) D54_NC_012959.1
1295.0	interacts with	"""56""" (interacts with) """56"""	false	interacts with	"""56""" (interacts with) """56"""
1201.0	interacts with	"""56""" (interacts with) D49_DQ393829.1	false	interacts with	"""56""" (interacts with) D49_DQ393829.1
1201.0	interacts with	"""56""" (interacts with) D48_EF153473.1	false	interacts with	"""56""" (interacts with) D48_EF153473.1
1190.0	interacts with	"""56""" (interacts with) D36_GQ384080.1	false	interacts with	"""56""" (interacts with) D36_GQ384080.1
1173.0	interacts with	"""56""" (interacts with) D46_AY875648.1	false	interacts with	"""56""" (interacts with) D46_AY875648.1
1171.0	interacts with	"""56""" (interacts with) D37_DQ900900.1	false	interacts with	"""56""" (interacts with) D37_DQ900900.1
1168.0	interacts with	"""56""" (interacts with) D9_NC_010956.1	false	interacts with	"""56""" (interacts with) D9_NC_010956.1
1112.0	interacts with	"""56""" (interacts with) D54_NC_012959.1	false	interacts with	"""56""" (interacts with) D54_NC_012959.1
1085.0	interacts with	"""56""" (interacts with) D8_AB448767.1	false	interacts with	"""56""" (interacts with) D8_AB448767.1
1048.0	interacts with	"""56""" (interacts with) D53_FJ169625.1	false	interacts with	"""56""" (interacts with) D53_FJ169625.1
1147.0	interacts with	"""57""" (interacts with) """57"""	false	interacts with	"""57""" (interacts with) """57"""
1064.0	interacts with	"""57""" (interacts with) E22_SadV_AY530876.1	false	interacts with	"""57""" (interacts with) E22_SadV_AY530876.1
1038.0	interacts with	"""57""" (interacts with) E25_SadV_AC_000011.1	false	interacts with	"""57""" (interacts with) E25_SadV_AC_000011.1
1038.0	interacts with	"""57""" (interacts with) E24_SadV_AY530878.1	false	interacts with	"""57""" (interacts with) E24_SadV_AY530878.1
1007.0	interacts with	"""57""" (interacts with) E_23_Sadv_AY530877.1	false	interacts with	"""57""" (interacts with) E_23_Sadv_AY530877.1
900.0	interacts with	"""57""" (interacts with) E4_NC_003266.2	false	interacts with	"""57""" (interacts with) E4_NC_003266.2
734.0	interacts with	"""60""" (interacts with) D49_DQ393829.1	false	interacts with	"""60""" (interacts with) D49_DQ393829.1
732.0	interacts with	"""60""" (interacts with) D48_EF153473.1	false	interacts with	"""60""" (interacts with) D48_EF153473.1
732.0	interacts with	"""60""" (interacts with) D36_GQ384080.1	false	interacts with	"""60""" (interacts with) D36_GQ384080.1
1037.0	interacts with	"""60""" (interacts with) """60"""	false	interacts with	"""60""" (interacts with) """60"""
955.0	interacts with	"""60""" (interacts with) D37_DQ900900.1	false	interacts with	"""60""" (interacts with) D37_DQ900900.1
942.0	interacts with	"""60""" (interacts with) D9_NC_010956.1	false	interacts with	"""60""" (interacts with) D9_NC_010956.1
640.0	interacts with	"""60""" (interacts with) D8_AB448767.1	false	interacts with	"""60""" (interacts with) D8_AB448767.1
638.0	interacts with	"""60""" (interacts with) D54_NC_012959.1	false	interacts with	"""60""" (interacts with) D54_NC_012959.1
726.0	interacts with	"""60""" (interacts with) D46_AY875648.1	false	interacts with	"""60""" (interacts with) D46_AY875648.1
63114.0	interacts with	"""A1""" (interacts with) """A1"""	false	interacts with	"""A1""" (interacts with) """A1"""
309.0	interacts with	"""A1""" (interacts with) """A1"""	false	interacts with	"""A1""" (interacts with) """A1"""
309.0	interacts with	"""A1""" (interacts with) """A1"""	false	interacts with	"""A1""" (interacts with) """A1"""
241.0	interacts with	"""A1""" (interacts with) A12_NC_001460.1	false	interacts with	"""A1""" (interacts with) A12_NC_001460.1
237.0	interacts with	"""A1""" (interacts with) A12_NC_001460.1	false	interacts with	"""A1""" (interacts with) A12_NC_001460.1
71.3	interacts with	"""A1""" (interacts with) A31_AM749299.1	false	interacts with	"""A1""" (interacts with) A31_AM749299.1
71.3	interacts with	"""A1""" (interacts with) A31_AM749299.1	false	interacts with	"""A1""" (interacts with) A31_AM749299.1
67.6	interacts with	"""A1""" (interacts with) F41_DQ315364.2	false	interacts with	"""A1""" (interacts with) F41_DQ315364.2
65.8	interacts with	"""A1""" (interacts with) C5_AC_000008.1	false	interacts with	"""A1""" (interacts with) C5_AC_000008.1
73.1	interacts with	"""A1""" (interacts with) B7_AC_000018.1	false	interacts with	"""A1""" (interacts with) B7_AC_000018.1
65.8	interacts with	"""A1""" (interacts with) C6_HC492785.1	false	interacts with	"""A1""" (interacts with) C6_HC492785.1
73.1	interacts with	"""A1""" (interacts with) B3_NC_011203.1	false	interacts with	"""A1""" (interacts with) B3_NC_011203.1
65.8	interacts with	"""A1""" (interacts with) C1_AF534906.1	false	interacts with	"""A1""" (interacts with) C1_AF534906.1
65.8	interacts with	"""A1""" (interacts with) C2_NC_001405.1	false	interacts with	"""A1""" (interacts with) C2_NC_001405.1
73.1	interacts with	"""A1""" (interacts with) E4_NC_003266.2	false	interacts with	"""A1""" (interacts with) E4_NC_003266.2
73.1	interacts with	"""A1""" (interacts with) B21_SAdV_AC_000010.1	false	interacts with	"""A1""" (interacts with) B21_SAdV_AC_000010.1
80.5	interacts with	"""A1""" (interacts with) D53_FJ169625.1	false	interacts with	"""A1""" (interacts with) D53_FJ169625.1
80.5	interacts with	"""A1""" (interacts with) D37_DQ900900.1	false	interacts with	"""A1""" (interacts with) D37_DQ900900.1
80.5	interacts with	"""A1""" (interacts with) D49_DQ393829.1	false	interacts with	"""A1""" (interacts with) D49_DQ393829.1
80.5	interacts with	"""A1""" (interacts with) D48_EF153473.1	false	interacts with	"""A1""" (interacts with) D48_EF153473.1
76.8	interacts with	"""A1""" (interacts with) D46_AY875648.1	false	interacts with	"""A1""" (interacts with) D46_AY875648.1
80.5	interacts with	"""A1""" (interacts with) D36_GQ384080.1	false	interacts with	"""A1""" (interacts with) D36_GQ384080.1
80.5	interacts with	"""A1""" (interacts with) D9_NC_010956.1	false	interacts with	"""A1""" (interacts with) D9_NC_010956.1
73.1	interacts with	"""A1""" (interacts with) B21_AY601633.1	false	interacts with	"""A1""" (interacts with) B21_AY601633.1
73.1	interacts with	"""A1""" (interacts with) B16_AY601636.1	false	interacts with	"""A1""" (interacts with) B16_AY601636.1
73.1	interacts with	"""A1""" (interacts with) E25_SadV_AC_000011.1	false	interacts with	"""A1""" (interacts with) E25_SadV_AC_000011.1
67.6	interacts with	"""A1""" (interacts with) E22_SadV_AY530876.1	false	interacts with	"""A1""" (interacts with) E22_SadV_AY530876.1
67.6	interacts with	"""A1""" (interacts with) E24_SadV_AY530878.1	false	interacts with	"""A1""" (interacts with) E24_SadV_AY530878.1
67.6	interacts with	"""A1""" (interacts with) E_23_Sadv_AY530877.1	false	interacts with	"""A1""" (interacts with) E_23_Sadv_AY530877.1
63018.0	interacts with	"""A1""" (interacts with) """A1"""	false	interacts with	"""A1""" (interacts with) """A1"""
303.0	interacts with	"""A1""" (interacts with) """A1"""	false	interacts with	"""A1""" (interacts with) """A1"""
303.0	interacts with	"""A1""" (interacts with) """A1"""	false	interacts with	"""A1""" (interacts with) """A1"""
80.5	interacts with	"""A1""" (interacts with) A31_AM749299.1	false	interacts with	"""A1""" (interacts with) A31_AM749299.1
80.5	interacts with	"""A1""" (interacts with) A31_AM749299.1	false	interacts with	"""A1""" (interacts with) A31_AM749299.1
241.0	interacts with	"""A1""" (interacts with) """A1"""	false	interacts with	"""A1""" (interacts with) """A1"""
237.0	interacts with	"""A1""" (interacts with) """A1"""	false	interacts with	"""A1""" (interacts with) """A1"""
75.0	interacts with	"""A1""" (interacts with) F41_DQ315364.2	false	interacts with	"""A1""" (interacts with) F41_DQ315364.2
106.0	interacts with	"""A1""" (interacts with) B3_NC_011203.1	false	interacts with	"""A1""" (interacts with) B3_NC_011203.1
106.0	interacts with	"""A1""" (interacts with) B7_AC_000018.1	false	interacts with	"""A1""" (interacts with) B7_AC_000018.1
76.8	interacts with	"""A1""" (interacts with) C31_SadV_FJ025904.1	false	interacts with	"""A1""" (interacts with) C31_SadV_FJ025904.1
62345.0	interacts with	"""A3""" (interacts with) """A3"""	false	interacts with	"""A3""" (interacts with) """A3"""
274.0	interacts with	"""A3""" (interacts with) """A3"""	false	interacts with	"""A3""" (interacts with) """A3"""
274.0	interacts with	"""A3""" (interacts with) """A3"""	false	interacts with	"""A3""" (interacts with) """A3"""
80.5	interacts with	"""A3""" (interacts with) """A1"""	false	interacts with	"""A3""" (interacts with) """A1"""
80.5	interacts with	"""A3""" (interacts with) """A1"""	false	interacts with	"""A3""" (interacts with) """A1"""
71.3	interacts with	"""A3""" (interacts with) """A1"""	false	interacts with	"""A3""" (interacts with) """A1"""
71.3	interacts with	"""A3""" (interacts with) """A1"""	false	interacts with	"""A3""" (interacts with) """A1"""
73.1	interacts with	"""A3""" (interacts with) F41_DQ315364.2	false	interacts with	"""A3""" (interacts with) F41_DQ315364.2
78.7	interacts with	"""A3""" (interacts with) E4_NC_003266.2	false	interacts with	"""A3""" (interacts with) E4_NC_003266.2
78.7	interacts with	"""A3""" (interacts with) E25_SadV_AC_000011.1	false	interacts with	"""A3""" (interacts with) E25_SadV_AC_000011.1
71.3	interacts with	"""A3""" (interacts with) D49_DQ393829.1	false	interacts with	"""A3""" (interacts with) D49_DQ393829.1
71.3	interacts with	"""A3""" (interacts with) D48_EF153473.1	false	interacts with	"""A3""" (interacts with) D48_EF153473.1
71.3	interacts with	"""A3""" (interacts with) D46_AY875648.1	false	interacts with	"""A3""" (interacts with) D46_AY875648.1
71.3	interacts with	"""A3""" (interacts with) D36_GQ384080.1	false	interacts with	"""A3""" (interacts with) D36_GQ384080.1
63134.0	interacts with	"""F4""" (interacts with) """F4"""	false	interacts with	"""F4""" (interacts with) """F4"""
296.0	interacts with	"""F4""" (interacts with) """F4"""	false	interacts with	"""F4""" (interacts with) """F4"""
296.0	interacts with	"""F4""" (interacts with) """F4"""	false	interacts with	"""F4""" (interacts with) """F4"""
5046.0	interacts with	"""F4""" (interacts with) F40_NC_001454.1	false	interacts with	"""F4""" (interacts with) F40_NC_001454.1
89.8	interacts with	"""F4""" (interacts with) """E2"""	false	interacts with	"""F4""" (interacts with) """E2"""
89.8	interacts with	"""F4""" (interacts with) """E"""	false	interacts with	"""F4""" (interacts with) """E"""
89.8	interacts with	"""F4""" (interacts with) """E2"""	false	interacts with	"""F4""" (interacts with) """E2"""
89.8	interacts with	"""F4""" (interacts with) """D4"""	false	interacts with	"""F4""" (interacts with) """D4"""
89.8	interacts with	"""F4""" (interacts with) """D3"""	false	interacts with	"""F4""" (interacts with) """D3"""
89.8	interacts with	"""F4""" (interacts with) """D4"""	false	interacts with	"""F4""" (interacts with) """D4"""
89.8	interacts with	"""F4""" (interacts with) """D4"""	false	interacts with	"""F4""" (interacts with) """D4"""
86.1	interacts with	"""F4""" (interacts with) """C3"""	false	interacts with	"""F4""" (interacts with) """C3"""
89.8	interacts with	"""F4""" (interacts with) """D9"""	false	interacts with	"""F4""" (interacts with) """D9"""
84.2	interacts with	"""F4""" (interacts with) """B2"""	false	interacts with	"""F4""" (interacts with) """B2"""
67.6	interacts with	"""F4""" (interacts with) """A1"""	false	interacts with	"""F4""" (interacts with) """A1"""
73.1	interacts with	"""F4""" (interacts with) """A3"""	false	interacts with	"""F4""" (interacts with) """A3"""
86.1	interacts with	"""F4""" (interacts with) """C5"""	false	interacts with	"""F4""" (interacts with) """C5"""
86.1	interacts with	"""F4""" (interacts with) """C2"""	false	interacts with	"""F4""" (interacts with) """C2"""
86.1	interacts with	"""F4""" (interacts with) """C1"""	false	interacts with	"""F4""" (interacts with) """C1"""
86.1	interacts with	"""F4""" (interacts with) """C6"""	false	interacts with	"""F4""" (interacts with) """C6"""
78.7	interacts with	"""F4""" (interacts with) """B1"""	false	interacts with	"""F4""" (interacts with) """B1"""
75.0	interacts with	"""F4""" (interacts with) """A1"""	false	interacts with	"""F4""" (interacts with) """A1"""
78.7	interacts with	"""F4""" (interacts with) """B3"""	false	interacts with	"""F4""" (interacts with) """B3"""
78.7	interacts with	"""F4""" (interacts with) """B3"""	false	interacts with	"""F4""" (interacts with) """B3"""
78.7	interacts with	"""F4""" (interacts with) """B1"""	false	interacts with	"""F4""" (interacts with) """B1"""
78.7	interacts with	"""F4""" (interacts with) """B3"""	false	interacts with	"""F4""" (interacts with) """B3"""
66366.0	interacts with	"""C5""" (interacts with) """C5"""	false	interacts with	"""C5""" (interacts with) """C5"""
191.0	interacts with	"""C5""" (interacts with) """C5"""	false	interacts with	"""C5""" (interacts with) """C5"""
191.0	interacts with	"""C5""" (interacts with) """C5"""	false	interacts with	"""C5""" (interacts with) """C5"""
34286.0	interacts with	"""C5""" (interacts with) C6_HC492785.1	false	interacts with	"""C5""" (interacts with) C6_HC492785.1
13199.0	interacts with	"""C5""" (interacts with) C6_HC492785.1	false	interacts with	"""C5""" (interacts with) C6_HC492785.1
5692.0	interacts with	"""C5""" (interacts with) C6_HC492785.1	false	interacts with	"""C5""" (interacts with) C6_HC492785.1
191.0	interacts with	"""C5""" (interacts with) C6_HC492785.1	false	interacts with	"""C5""" (interacts with) C6_HC492785.1
191.0	interacts with	"""C5""" (interacts with) C6_HC492785.1	false	interacts with	"""C5""" (interacts with) C6_HC492785.1
34129.0	interacts with	"""C5""" (interacts with) """C2"""	false	interacts with	"""C5""" (interacts with) """C2"""
13276.0	interacts with	"""C5""" (interacts with) """C2"""	false	interacts with	"""C5""" (interacts with) """C2"""
183.0	interacts with	"""C5""" (interacts with) """C2"""	false	interacts with	"""C5""" (interacts with) """C2"""
183.0	interacts with	"""C5""" (interacts with) """C2"""	false	interacts with	"""C5""" (interacts with) """C2"""
33822.0	interacts with	"""C5""" (interacts with) """C1"""	false	interacts with	"""C5""" (interacts with) """C1"""
13995.0	interacts with	"""C5""" (interacts with) """C1"""	false	interacts with	"""C5""" (interacts with) """C1"""
191.0	interacts with	"""C5""" (interacts with) """C1"""	false	interacts with	"""C5""" (interacts with) """C1"""
191.0	interacts with	"""C5""" (interacts with) """C1"""	false	interacts with	"""C5""" (interacts with) """C1"""
86.1	interacts with	"""C5""" (interacts with) F41_DQ315364.2	false	interacts with	"""C5""" (interacts with) F41_DQ315364.2
65.8	interacts with	"""C5""" (interacts with) """A1"""	false	interacts with	"""C5""" (interacts with) """A1"""
58.4	interacts with	"""C5""" (interacts with) G7_SadV_DQ792570.1	false	interacts with	"""C5""" (interacts with) G7_SadV_DQ792570.1
54.7	interacts with	"""C5""" (interacts with) G1_SadV_NC_006879.1	false	interacts with	"""C5""" (interacts with) G1_SadV_NC_006879.1
66031.0	interacts with	"""C6""" (interacts with) """C6"""	false	interacts with	"""C6""" (interacts with) """C6"""
191.0	interacts with	"""C6""" (interacts with) """C6"""	false	interacts with	"""C6""" (interacts with) """C6"""
191.0	interacts with	"""C6""" (interacts with) """C6"""	false	interacts with	"""C6""" (interacts with) """C6"""
47838.0	interacts with	"""C6""" (interacts with) """C1"""	false	interacts with	"""C6""" (interacts with) """C1"""
5877.0	interacts with	"""C6""" (interacts with) """C1"""	false	interacts with	"""C6""" (interacts with) """C1"""
191.0	interacts with	"""C6""" (interacts with) """C1"""	false	interacts with	"""C6""" (interacts with) """C1"""
191.0	interacts with	"""C6""" (interacts with) """C1"""	false	interacts with	"""C6""" (interacts with) """C1"""
34644.0	interacts with	"""C6""" (interacts with) """C2"""	false	interacts with	"""C6""" (interacts with) """C2"""
20284.0	interacts with	"""C6""" (interacts with) """C2"""	false	interacts with	"""C6""" (interacts with) """C2"""
5982.0	interacts with	"""C6""" (interacts with) """C2"""	false	interacts with	"""C6""" (interacts with) """C2"""
183.0	interacts with	"""C6""" (interacts with) """C2"""	false	interacts with	"""C6""" (interacts with) """C2"""
183.0	interacts with	"""C6""" (interacts with) """C2"""	false	interacts with	"""C6""" (interacts with) """C2"""
34286.0	interacts with	"""C6""" (interacts with) """C5"""	false	interacts with	"""C6""" (interacts with) """C5"""
13199.0	interacts with	"""C6""" (interacts with) """C5"""	false	interacts with	"""C6""" (interacts with) """C5"""
5692.0	interacts with	"""C6""" (interacts with) """C5"""	false	interacts with	"""C6""" (interacts with) """C5"""
191.0	interacts with	"""C6""" (interacts with) """C5"""	false	interacts with	"""C6""" (interacts with) """C5"""
191.0	interacts with	"""C6""" (interacts with) """C5"""	false	interacts with	"""C6""" (interacts with) """C5"""
54.7	interacts with	"""C6""" (interacts with) G1_SadV_NC_006879.1	false	interacts with	"""C6""" (interacts with) G1_SadV_NC_006879.1
65.8	interacts with	"""C6""" (interacts with) """A1"""	false	interacts with	"""C6""" (interacts with) """A1"""
58.4	interacts with	"""C6""" (interacts with) G7_SadV_DQ792570.1	false	interacts with	"""C6""" (interacts with) G7_SadV_DQ792570.1
86.1	interacts with	"""C6""" (interacts with) F41_DQ315364.2	false	interacts with	"""C6""" (interacts with) F41_DQ315364.2
58.4	interacts with	"""C1""" (interacts with) G7_SadV_DQ792570.1	false	interacts with	"""C1""" (interacts with) G7_SadV_DQ792570.1
65.8	interacts with	"""C1""" (interacts with) """A1"""	false	interacts with	"""C1""" (interacts with) """A1"""
86.1	interacts with	"""C1""" (interacts with) F41_DQ315364.2	false	interacts with	"""C1""" (interacts with) F41_DQ315364.2
66482.0	interacts with	"""C1""" (interacts with) """C1"""	false	interacts with	"""C1""" (interacts with) """C1"""
191.0	interacts with	"""C1""" (interacts with) """C1"""	false	interacts with	"""C1""" (interacts with) """C1"""
191.0	interacts with	"""C1""" (interacts with) """C1"""	false	interacts with	"""C1""" (interacts with) """C1"""
47838.0	interacts with	"""C1""" (interacts with) C6_HC492785.1	false	interacts with	"""C1""" (interacts with) C6_HC492785.1
5877.0	interacts with	"""C1""" (interacts with) C6_HC492785.1	false	interacts with	"""C1""" (interacts with) C6_HC492785.1
191.0	interacts with	"""C1""" (interacts with) C6_HC492785.1	false	interacts with	"""C1""" (interacts with) C6_HC492785.1
191.0	interacts with	"""C1""" (interacts with) C6_HC492785.1	false	interacts with	"""C1""" (interacts with) C6_HC492785.1
34167.0	interacts with	"""C1""" (interacts with) C2_NC_001405.1	false	interacts with	"""C1""" (interacts with) C2_NC_001405.1
13706.0	interacts with	"""C1""" (interacts with) C2_NC_001405.1	false	interacts with	"""C1""" (interacts with) C2_NC_001405.1
183.0	interacts with	"""C1""" (interacts with) C2_NC_001405.1	false	interacts with	"""C1""" (interacts with) C2_NC_001405.1
183.0	interacts with	"""C1""" (interacts with) C2_NC_001405.1	false	interacts with	"""C1""" (interacts with) C2_NC_001405.1
33822.0	interacts with	"""C1""" (interacts with) C5_AC_000008.1	false	interacts with	"""C1""" (interacts with) C5_AC_000008.1
13995.0	interacts with	"""C1""" (interacts with) C5_AC_000008.1	false	interacts with	"""C1""" (interacts with) C5_AC_000008.1
191.0	interacts with	"""C1""" (interacts with) C5_AC_000008.1	false	interacts with	"""C1""" (interacts with) C5_AC_000008.1
191.0	interacts with	"""C1""" (interacts with) C5_AC_000008.1	false	interacts with	"""C1""" (interacts with) C5_AC_000008.1
54.7	interacts with	"""C1""" (interacts with) G1_SadV_NC_006879.1	false	interacts with	"""C1""" (interacts with) G1_SadV_NC_006879.1
66364.0	interacts with	"""C2""" (interacts with) """C2"""	false	interacts with	"""C2""" (interacts with) """C2"""
189.0	interacts with	"""C2""" (interacts with) """C2"""	false	interacts with	"""C2""" (interacts with) """C2"""
189.0	interacts with	"""C2""" (interacts with) """C2"""	false	interacts with	"""C2""" (interacts with) """C2"""
34644.0	interacts with	"""C2""" (interacts with) C6_HC492785.1	false	interacts with	"""C2""" (interacts with) C6_HC492785.1
20284.0	interacts with	"""C2""" (interacts with) C6_HC492785.1	false	interacts with	"""C2""" (interacts with) C6_HC492785.1
5982.0	interacts with	"""C2""" (interacts with) C6_HC492785.1	false	interacts with	"""C2""" (interacts with) C6_HC492785.1
183.0	interacts with	"""C2""" (interacts with) C6_HC492785.1	false	interacts with	"""C2""" (interacts with) C6_HC492785.1
183.0	interacts with	"""C2""" (interacts with) C6_HC492785.1	false	interacts with	"""C2""" (interacts with) C6_HC492785.1
34167.0	interacts with	"""C2""" (interacts with) """C1"""	false	interacts with	"""C2""" (interacts with) """C1"""
13706.0	interacts with	"""C2""" (interacts with) """C1"""	false	interacts with	"""C2""" (interacts with) """C1"""
183.0	interacts with	"""C2""" (interacts with) """C1"""	false	interacts with	"""C2""" (interacts with) """C1"""
183.0	interacts with	"""C2""" (interacts with) """C1"""	false	interacts with	"""C2""" (interacts with) """C1"""
34129.0	interacts with	"""C2""" (interacts with) C5_AC_000008.1	false	interacts with	"""C2""" (interacts with) C5_AC_000008.1
13276.0	interacts with	"""C2""" (interacts with) C5_AC_000008.1	false	interacts with	"""C2""" (interacts with) C5_AC_000008.1
183.0	interacts with	"""C2""" (interacts with) C5_AC_000008.1	false	interacts with	"""C2""" (interacts with) C5_AC_000008.1
183.0	interacts with	"""C2""" (interacts with) C5_AC_000008.1	false	interacts with	"""C2""" (interacts with) C5_AC_000008.1
54.7	interacts with	"""C2""" (interacts with) G1_SadV_NC_006879.1	false	interacts with	"""C2""" (interacts with) G1_SadV_NC_006879.1
58.4	interacts with	"""C2""" (interacts with) G7_SadV_DQ792570.1	false	interacts with	"""C2""" (interacts with) G7_SadV_DQ792570.1
65.8	interacts with	"""C2""" (interacts with) """A1"""	false	interacts with	"""C2""" (interacts with) """A1"""
86.1	interacts with	"""C2""" (interacts with) F41_DQ315364.2	false	interacts with	"""C2""" (interacts with) F41_DQ315364.2
63241.0	interacts with	"""A1""" (interacts with) """A1"""	false	interacts with	"""A1""" (interacts with) """A1"""
320.0	interacts with	"""A1""" (interacts with) """A1"""	false	interacts with	"""A1""" (interacts with) """A1"""
320.0	interacts with	"""A1""" (interacts with) """A1"""	false	interacts with	"""A1""" (interacts with) """A1"""
30766.0	interacts with	"""A1""" (interacts with) A6_SadV_CQ982401.1	false	interacts with	"""A1""" (interacts with) A6_SadV_CQ982401.1
315.0	interacts with	"""A1""" (interacts with) A6_SadV_CQ982401.1	false	interacts with	"""A1""" (interacts with) A6_SadV_CQ982401.1
303.0	interacts with	"""A1""" (interacts with) A6_SadV_CQ982401.1	false	interacts with	"""A1""" (interacts with) A6_SadV_CQ982401.1
29015.0	interacts with	"""A1""" (interacts with) A48_SadV_HQ241818.1	false	interacts with	"""A1""" (interacts with) A48_SadV_HQ241818.1
11633.0	interacts with	"""A1""" (interacts with) A48_SadV_HQ241818.1	false	interacts with	"""A1""" (interacts with) A48_SadV_HQ241818.1
7672.0	interacts with	"""A1""" (interacts with) A48_SadV_HQ241818.1	false	interacts with	"""A1""" (interacts with) A48_SadV_HQ241818.1
276.0	interacts with	"""A1""" (interacts with) A48_SadV_HQ241818.1	false	interacts with	"""A1""" (interacts with) A48_SadV_HQ241818.1
276.0	interacts with	"""A1""" (interacts with) A48_SadV_HQ241818.1	false	interacts with	"""A1""" (interacts with) A48_SadV_HQ241818.1
75.0	interacts with	"""A1""" (interacts with) E22_SadV_AY530876.1	false	interacts with	"""A1""" (interacts with) E22_SadV_AY530876.1
75.0	interacts with	"""A1""" (interacts with) E_23_Sadv_AY530877.1	false	interacts with	"""A1""" (interacts with) E_23_Sadv_AY530877.1
75.0	interacts with	"""A1""" (interacts with) E24_SadV_AY530878.1	false	interacts with	"""A1""" (interacts with) E24_SadV_AY530878.1
75.0	interacts with	"""A1""" (interacts with) E25_SadV_AC_000011.1	false	interacts with	"""A1""" (interacts with) E25_SadV_AC_000011.1
75.0	interacts with	"""A1""" (interacts with) E4_NC_003266.2	false	interacts with	"""A1""" (interacts with) E4_NC_003266.2
62999.0	interacts with	"""A6""" (interacts with) """A6"""	false	interacts with	"""A6""" (interacts with) """A6"""
309.0	interacts with	"""A6""" (interacts with) """A6"""	false	interacts with	"""A6""" (interacts with) """A6"""
309.0	interacts with	"""A6""" (interacts with) """A6"""	false	interacts with	"""A6""" (interacts with) """A6"""
30766.0	interacts with	"""A6""" (interacts with) """A1"""	false	interacts with	"""A6""" (interacts with) """A1"""
315.0	interacts with	"""A6""" (interacts with) """A1"""	false	interacts with	"""A6""" (interacts with) """A1"""
303.0	interacts with	"""A6""" (interacts with) """A1"""	false	interacts with	"""A6""" (interacts with) """A1"""
28683.0	interacts with	"""A6""" (interacts with) """A4"""	false	interacts with	"""A6""" (interacts with) """A4"""
270.0	interacts with	"""A6""" (interacts with) """A4"""	false	interacts with	"""A6""" (interacts with) """A4"""
259.0	interacts with	"""A6""" (interacts with) """A4"""	false	interacts with	"""A6""" (interacts with) """A4"""
63158.0	interacts with	"""A4""" (interacts with) """A4"""	false	interacts with	"""A4""" (interacts with) """A4"""
320.0	interacts with	"""A4""" (interacts with) """A4"""	false	interacts with	"""A4""" (interacts with) """A4"""
320.0	interacts with	"""A4""" (interacts with) """A4"""	false	interacts with	"""A4""" (interacts with) """A4"""
29015.0	interacts with	"""A4""" (interacts with) """A1"""	false	interacts with	"""A4""" (interacts with) """A1"""
11633.0	interacts with	"""A4""" (interacts with) """A1"""	false	interacts with	"""A4""" (interacts with) """A1"""
7672.0	interacts with	"""A4""" (interacts with) """A1"""	false	interacts with	"""A4""" (interacts with) """A1"""
276.0	interacts with	"""A4""" (interacts with) """A1"""	false	interacts with	"""A4""" (interacts with) """A1"""
276.0	interacts with	"""A4""" (interacts with) """A1"""	false	interacts with	"""A4""" (interacts with) """A1"""
28683.0	interacts with	"""A4""" (interacts with) A6_SadV_CQ982401.1	false	interacts with	"""A4""" (interacts with) A6_SadV_CQ982401.1
270.0	interacts with	"""A4""" (interacts with) A6_SadV_CQ982401.1	false	interacts with	"""A4""" (interacts with) A6_SadV_CQ982401.1
259.0	interacts with	"""A4""" (interacts with) A6_SadV_CQ982401.1	false	interacts with	"""A4""" (interacts with) A6_SadV_CQ982401.1
64253.0	interacts with	"""B1""" (interacts with) """B1"""	false	interacts with	"""B1""" (interacts with) """B1"""
254.0	interacts with	"""B1""" (interacts with) """B1"""	false	interacts with	"""B1""" (interacts with) """B1"""
254.0	interacts with	"""B1""" (interacts with) """B1"""	false	interacts with	"""B1""" (interacts with) """B1"""
[truncated: 166 more rows]

## Sheet: Figure5B
evalue	identity	interaction	name	selected	shared interaction	shared name
0.0	100.0	interacts with	"KX156158.1" (.) "KX156158.1"	false	interacts with	"KX156158.1" (.) "KX156158.1"
0.0	75.726	interacts with	"DQ092770.1" (.) "D00214.1"	false	interacts with	"DQ092770.1" (.) "D00214.1"
0.0	100.0	interacts with	"DQ092770.1" (.) "DQ092770.1"	false	interacts with	"DQ092770.1" (.) "DQ092770.1"
0.0	75.726	interacts with	"D00214.1" (.) "DQ092770.1"	false	interacts with	"D00214.1" (.) "DQ092770.1"
0.0	100.0	interacts with	"D00214.1" (.) "D00214.1"	false	interacts with	"D00214.1" (.) "D00214.1"
0.0	100.0	interacts with	"AF326759.2" (.) "AF326759.2"	false	interacts with	"AF326759.2" (.) "AF326759.2"
1.1E-138	100.0	interacts with	"27_all_Assembly_Contig_2" (.) "27_all_Assembly_Contig_2"	false	interacts with	"27_all_Assembly_Contig_2" (.) "27_all_Assembly_Contig_2"
7.23E-127	88.736	interacts with	"25_all_Assembly_Contig_1" (.) "V01149.1"	false	interacts with	"25_all_Assembly_Contig_1" (.) "V01149.1"
0.0	100.0	interacts with	"25_all_Assembly_Contig_1" (.) "25_all_Assembly_Contig_1"	false	interacts with	"25_all_Assembly_Contig_1" (.) "25_all_Assembly_Contig_1"
0.0	100.0	interacts with	"25_all_Assembly_Contig_2" (.) "25_all_Assembly_Contig_2"	false	interacts with	"25_all_Assembly_Contig_2" (.) "25_all_Assembly_Contig_2"
1.68E-134	83.008	interacts with	"25_all_Assembly_Contig_2" (.) "V01149.1"	false	interacts with	"25_all_Assembly_Contig_2" (.) "V01149.1"
7.37E-39	81.538	interacts with	"EF077279.1" (.) "22_all_Assembly_Contig_1"	false	interacts with	"EF077279.1" (.) "22_all_Assembly_Contig_1"
7.37E-39	81.443	interacts with	"EF077279.1" (.) "22_all_Assembly_Contig_2"	false	interacts with	"EF077279.1" (.) "22_all_Assembly_Contig_2"
2.73E-18	85.057	interacts with	"EF077279.1" (.) "21_all_Assembly_Contig_1"	false	interacts with	"EF077279.1" (.) "21_all_Assembly_Contig_1"
1.58E-40	81.959	interacts with	"EF077279.1" (.) "21_all_Assembly_Contig_1"	false	interacts with	"EF077279.1" (.) "21_all_Assembly_Contig_1"
4.16E-81	77.864	interacts with	"EF077279.1" (.) "FJ445111.1"	false	interacts with	"EF077279.1" (.) "FJ445111.1"
0.0	100.0	interacts with	"EF077279.1" (.) "EF077279.1"	false	interacts with	"EF077279.1" (.) "EF077279.1"
2.83E-18	74.297	interacts with	"DQ473485.1" (.) "27_all_Assembly_Contig_1"	false	interacts with	"DQ473485.1" (.) "27_all_Assembly_Contig_1"
6.08E-20	79.545	interacts with	"DQ473485.1" (.) "KU587555.1"	false	interacts with	"DQ473485.1" (.) "KU587555.1"
6.08E-20	78.065	interacts with	"DQ473485.1" (.) "AY421760.1"	false	interacts with	"DQ473485.1" (.) "AY421760.1"
4.7E-21	74.035	interacts with	"DQ473485.1" (.) "5_all_Assembly_Contig_2"	false	interacts with	"DQ473485.1" (.) "5_all_Assembly_Contig_2"
4.74E-16	83.721	interacts with	"DQ473485.1" (.) "21_all_Assembly_Contig_1"	false	interacts with	"DQ473485.1" (.) "21_all_Assembly_Contig_1"
1.68E-25	75.686	interacts with	"DQ473485.1" (.) "21_all_Assembly_Contig_1"	false	interacts with	"DQ473485.1" (.) "21_all_Assembly_Contig_1"
1.67E-30	75.593	interacts with	"DQ473485.1" (.) "22_all_Assembly_Contig_1"	false	interacts with	"DQ473485.1" (.) "22_all_Assembly_Contig_1"
3.58E-32	75.932	interacts with	"DQ473485.1" (.) "22_all_Assembly_Contig_2"	false	interacts with	"DQ473485.1" (.) "22_all_Assembly_Contig_2"
3.48E-52	78.209	interacts with	"DQ473485.1" (.) "FJ445111.1"	false	interacts with	"DQ473485.1" (.) "FJ445111.1"
0.0	100.0	interacts with	"DQ473485.1" (.) "DQ473485.1"	false	interacts with	"DQ473485.1" (.) "DQ473485.1"
6.12E-30	72.687	interacts with	"AF326766.2" (.) "KU587555.1"	false	interacts with	"AF326766.2" (.) "KU587555.1"
7.64E-54	81.818	interacts with	"AF326766.2" (.) "27_all_Assembly_Contig_1"	false	interacts with	"AF326766.2" (.) "27_all_Assembly_Contig_1"
1.62E-65	75.499	interacts with	"AF326766.2" (.) "5_all_Assembly_Contig_2"	false	interacts with	"AF326766.2" (.) "5_all_Assembly_Contig_2"
4.7E-36	88.525	interacts with	"AF326766.2" (.) "21_all_Assembly_Contig_1"	false	interacts with	"AF326766.2" (.) "21_all_Assembly_Contig_1"
1.25E-66	82.653	interacts with	"AF326766.2" (.) "21_all_Assembly_Contig_1"	false	interacts with	"AF326766.2" (.) "21_all_Assembly_Contig_1"
9.47E-83	80.788	interacts with	"AF326766.2" (.) "39_all_Assembly_Contig_2"	false	interacts with	"AF326766.2" (.) "39_all_Assembly_Contig_2"
7.32E-84	80.732	interacts with	"AF326766.2" (.) "22_all_Assembly_Contig_2"	false	interacts with	"AF326766.2" (.) "22_all_Assembly_Contig_2"
2.04E-84	76.054	interacts with	"AF326766.2" (.) "V01149.1"	false	interacts with	"AF326766.2" (.) "V01149.1"
5.66E-85	76.526	interacts with	"AF326766.2" (.) "AY426531.1"	false	interacts with	"AF326766.2" (.) "AY426531.1"
1.22E-86	80.465	interacts with	"AF326766.2" (.) "22_all_Assembly_Contig_1"	false	interacts with	"AF326766.2" (.) "22_all_Assembly_Contig_1"
7.22E-94	76.702	interacts with	"AF326766.2" (.) "AY421760.1"	false	interacts with	"AF326766.2" (.) "AY421760.1"
1.99E-99	78.475	interacts with	"AF326766.2" (.) "AF363453.1"	false	interacts with	"AF326766.2" (.) "AF363453.1"
7.07E-109	78.349	interacts with	"AF326766.2" (.) "20_all_Assembly_Contig_2"	false	interacts with	"AF326766.2" (.) "20_all_Assembly_Contig_2"
5.42E-115	78.711	interacts with	"AF326766.2" (.) "4_all_Assembly_Contig_2"	false	interacts with	"AF326766.2" (.) "4_all_Assembly_Contig_2"
3.24E-117	78.723	interacts with	"AF326766.2" (.) "NC_038307.1"	false	interacts with	"AF326766.2" (.) "NC_038307.1"
0.0	100.0	interacts with	"AF326766.2" (.) "AF326766.2"	false	interacts with	"AF326766.2" (.) "AF326766.2"
6.07E-15	76.282	interacts with	"FJ445111.1" (.) "21_all_Assembly_Contig_2"	false	interacts with	"FJ445111.1" (.) "21_all_Assembly_Contig_2"
1.01E-17	75.51	interacts with	"FJ445111.1" (.) "4_all_Assembly_Contig_2"	false	interacts with	"FJ445111.1" (.) "4_all_Assembly_Contig_2"
7.79E-19	76.02	interacts with	"FJ445111.1" (.) "39_all_Assembly_Contig_2"	false	interacts with	"FJ445111.1" (.) "39_all_Assembly_Contig_2"
2.17E-19	77.907	interacts with	"FJ445111.1" (.) "KU587555.1"	false	interacts with	"FJ445111.1" (.) "KU587555.1"
2.17E-19	76.382	interacts with	"FJ445111.1" (.) "NC_038307.1"	false	interacts with	"FJ445111.1" (.) "NC_038307.1"
1.67E-20	75.587	interacts with	"FJ445111.1" (.) "27_all_Assembly_Contig_1"	false	interacts with	"FJ445111.1" (.) "27_all_Assembly_Contig_1"
1.0E-22	73.463	interacts with	"FJ445111.1" (.) "5_all_Assembly_Contig_2"	false	interacts with	"FJ445111.1" (.) "5_all_Assembly_Contig_2"
1.0E-22	73.355	interacts with	"FJ445111.1" (.) "20_all_Assembly_Contig_2"	false	interacts with	"FJ445111.1" (.) "20_all_Assembly_Contig_2"
3.55E-32	78.774	interacts with	"FJ445111.1" (.) "21_all_Assembly_Contig_1"	false	interacts with	"FJ445111.1" (.) "21_all_Assembly_Contig_1"
5.9E-35	75.987	interacts with	"FJ445111.1" (.) "22_all_Assembly_Contig_1"	false	interacts with	"FJ445111.1" (.) "22_all_Assembly_Contig_1"
5.9E-35	75.987	interacts with	"FJ445111.1" (.) "22_all_Assembly_Contig_2"	false	interacts with	"FJ445111.1" (.) "22_all_Assembly_Contig_2"
5.86E-40	76.976	interacts with	"FJ445111.1" (.) "AY426531.1"	false	interacts with	"FJ445111.1" (.) "AY426531.1"
3.45E-52	78.274	interacts with	"FJ445111.1" (.) "DQ473485.1"	false	interacts with	"FJ445111.1" (.) "DQ473485.1"
4.28E-81	77.864	interacts with	"FJ445111.1" (.) "EF077279.1"	false	interacts with	"FJ445111.1" (.) "EF077279.1"
0.0	100.0	interacts with	"FJ445111.1" (.) "FJ445111.1"	false	interacts with	"FJ445111.1" (.) "FJ445111.1"
2.24E-19	78.035	interacts with	"KU587555.1" (.) "FJ445111.1"	false	interacts with	"KU587555.1" (.) "FJ445111.1"
6.22E-20	79.545	interacts with	"KU587555.1" (.) "DQ473485.1"	false	interacts with	"KU587555.1" (.) "DQ473485.1"
1.73E-20	76.768	interacts with	"KU587555.1" (.) "5_all_Assembly_Contig_2"	false	interacts with	"KU587555.1" (.) "5_all_Assembly_Contig_2"
7.99E-24	77.0	interacts with	"KU587555.1" (.) "27_all_Assembly_Contig_1"	false	interacts with	"KU587555.1" (.) "27_all_Assembly_Contig_1"
7.99E-24	71.888	interacts with	"KU587555.1" (.) "AY426531.1"	false	interacts with	"KU587555.1" (.) "AY426531.1"
2.22E-24	73.494	interacts with	"KU587555.1" (.) "21_all_Assembly_Contig_2"	false	interacts with	"KU587555.1" (.) "21_all_Assembly_Contig_2"
1.72E-25	72.414	interacts with	"KU587555.1" (.) "20_all_Assembly_Contig_2"	false	interacts with	"KU587555.1" (.) "20_all_Assembly_Contig_2"
1.33E-26	78.68	interacts with	"KU587555.1" (.) "V01149.1"	false	interacts with	"KU587555.1" (.) "V01149.1"
7.93E-29	78.5	interacts with	"KU587555.1" (.) "21_all_Assembly_Contig_1"	false	interacts with	"KU587555.1" (.) "21_all_Assembly_Contig_1"
7.93E-29	74.184	interacts with	"KU587555.1" (.) "22_all_Assembly_Contig_1"	false	interacts with	"KU587555.1" (.) "22_all_Assembly_Contig_1"
7.93E-29	78.5	interacts with	"KU587555.1" (.) "22_all_Assembly_Contig_2"	false	interacts with	"KU587555.1" (.) "22_all_Assembly_Contig_2"
6.13E-30	72.687	interacts with	"KU587555.1" (.) "AF326766.2"	false	interacts with	"KU587555.1" (.) "AF326766.2"
1.02E-32	74.699	interacts with	"KU587555.1" (.) "39_all_Assembly_Contig_2"	false	interacts with	"KU587555.1" (.) "39_all_Assembly_Contig_2"
2.81E-38	73.451	interacts with	"KU587555.1" (.) "4_all_Assembly_Contig_2"	false	interacts with	"KU587555.1" (.) "4_all_Assembly_Contig_2"
1.68E-40	74.074	interacts with	"KU587555.1" (.) "AF363453.1"	false	interacts with	"KU587555.1" (.) "AF363453.1"
0.0	100.0	interacts with	"KU587555.1" (.) "KU587555.1"	false	interacts with	"KU587555.1" (.) "KU587555.1"
1.77E-9	100.0	interacts with	"5_all_Assembly_Contig_1" (.) "21_all_Assembly_Contig_1"	false	interacts with	"5_all_Assembly_Contig_1" (.) "21_all_Assembly_Contig_1"
1.37E-10	100.0	interacts with	"5_all_Assembly_Contig_1" (.) "39_all_Assembly_Contig_1"	false	interacts with	"5_all_Assembly_Contig_1" (.) "39_all_Assembly_Contig_1"
7.9E-38	92.308	interacts with	"5_all_Assembly_Contig_1" (.) "39_all_Assembly_Contig_1"	false	interacts with	"5_all_Assembly_Contig_1" (.) "39_all_Assembly_Contig_1"
1.19E-110	93.182	interacts with	"5_all_Assembly_Contig_1" (.) "39_all_Assembly_Contig_1"	false	interacts with	"5_all_Assembly_Contig_1" (.) "39_all_Assembly_Contig_1"
0.0	94.431	interacts with	"5_all_Assembly_Contig_1" (.) "20_all_Assembly_Contig_1"	false	interacts with	"5_all_Assembly_Contig_1" (.) "20_all_Assembly_Contig_1"
0.0	100.0	interacts with	"5_all_Assembly_Contig_1" (.) "5_all_Assembly_Contig_1"	false	interacts with	"5_all_Assembly_Contig_1" (.) "5_all_Assembly_Contig_1"
5.32E-145	90.365	interacts with	"20_all_Assembly_Contig_1" (.) "39_all_Assembly_Contig_1"	false	interacts with	"20_all_Assembly_Contig_1" (.) "39_all_Assembly_Contig_1"
0.0	94.84	interacts with	"20_all_Assembly_Contig_1" (.) "5_all_Assembly_Contig_1"	false	interacts with	"20_all_Assembly_Contig_1" (.) "5_all_Assembly_Contig_1"
0.0	100.0	interacts with	"20_all_Assembly_Contig_1" (.) "20_all_Assembly_Contig_1"	false	interacts with	"20_all_Assembly_Contig_1" (.) "20_all_Assembly_Contig_1"
6.04E-55	77.337	interacts with	"20_all_Assembly_Contig_1" (.) "V01149.1"	false	interacts with	"20_all_Assembly_Contig_1" (.) "V01149.1"
0.0	100.0	interacts with	"35_all_Assembly_Contig_2" (.) "35_all_Assembly_Contig_2"	false	interacts with	"35_all_Assembly_Contig_2" (.) "35_all_Assembly_Contig_2"
6.24E-15	92.157	interacts with	"35_all_Assembly_Contig_2" (.) "V01149.1"	false	interacts with	"35_all_Assembly_Contig_2" (.) "V01149.1"
6.24E-15	92.157	interacts with	"35_all_Assembly_Contig_2" (.) "V01149.1"	false	interacts with	"35_all_Assembly_Contig_2" (.) "V01149.1"
3.7E-22	85.106	interacts with	"35_all_Assembly_Contig_2" (.) "AY421760.1"	false	interacts with	"35_all_Assembly_Contig_2" (.) "AY421760.1"
9.86E-53	78.502	interacts with	"35_all_Assembly_Contig_2" (.) "AY421760.1"	false	interacts with	"35_all_Assembly_Contig_2" (.) "AY421760.1"
1.01E-37	95.604	interacts with	"35_all_Assembly_Contig_2" (.) "32_all_Assembly_2_Contig_1"	false	interacts with	"35_all_Assembly_Contig_2" (.) "32_all_Assembly_2_Contig_1"
1.29E-41	97.872	interacts with	"35_all_Assembly_Contig_2" (.) "32_all_Assembly_2_Contig_1"	false	interacts with	"35_all_Assembly_Contig_2" (.) "32_all_Assembly_2_Contig_1"
5.89E-55	100.0	interacts with	"35_all_Assembly_Contig_2" (.) "32_all_Assembly_2_Contig_1"	false	interacts with	"35_all_Assembly_Contig_2" (.) "32_all_Assembly_2_Contig_1"
8.93E-123	100.0	interacts with	"35_all_Assembly_Contig_2" (.) "32_all_Assembly_2_Contig_1"	false	interacts with	"35_all_Assembly_Contig_2" (.) "32_all_Assembly_2_Contig_1"
1.01E-37	95.604	interacts with	"35_all_Assembly_Contig_2" (.) "7_all_Assembly_Contig_1"	false	interacts with	"35_all_Assembly_Contig_2" (.) "7_all_Assembly_Contig_1"
1.29E-41	97.872	interacts with	"35_all_Assembly_Contig_2" (.) "7_all_Assembly_Contig_1"	false	interacts with	"35_all_Assembly_Contig_2" (.) "7_all_Assembly_Contig_1"
5.89E-55	100.0	interacts with	"35_all_Assembly_Contig_2" (.) "7_all_Assembly_Contig_1"	false	interacts with	"35_all_Assembly_Contig_2" (.) "7_all_Assembly_Contig_1"
8.44E-163	100.0	interacts with	"35_all_Assembly_Contig_2" (.) "7_all_Assembly_Contig_1"	false	interacts with	"35_all_Assembly_Contig_2" (.) "7_all_Assembly_Contig_1"
1.34E-16	95.918	interacts with	"35_all_Assembly_Contig_2" (.) "13_all_Assembly_Contig_2"	false	interacts with	"35_all_Assembly_Contig_2" (.) "13_all_Assembly_Contig_2"
1.01E-37	95.604	interacts with	"35_all_Assembly_Contig_2" (.) "13_all_Assembly_Contig_2"	false	interacts with	"35_all_Assembly_Contig_2" (.) "13_all_Assembly_Contig_2"
1.29E-41	97.872	interacts with	"35_all_Assembly_Contig_2" (.) "13_all_Assembly_Contig_2"	false	interacts with	"35_all_Assembly_Contig_2" (.) "13_all_Assembly_Contig_2"
2.13E-49	100.0	interacts with	"35_all_Assembly_Contig_2" (.) "13_all_Assembly_Contig_2"	false	interacts with	"35_all_Assembly_Contig_2" (.) "13_all_Assembly_Contig_2"
9.86E-53	100.0	interacts with	"35_all_Assembly_Contig_2" (.) "13_all_Assembly_Contig_2"	false	interacts with	"35_all_Assembly_Contig_2" (.) "13_all_Assembly_Contig_2"
5.89E-55	100.0	interacts with	"35_all_Assembly_Contig_2" (.) "13_all_Assembly_Contig_2"	false	interacts with	"35_all_Assembly_Contig_2" (.) "13_all_Assembly_Contig_2"
0.0	98.177	interacts with	"35_all_Assembly_Contig_2" (.) "13_all_Assembly_Contig_2"	false	interacts with	"35_all_Assembly_Contig_2" (.) "13_all_Assembly_Contig_2"
4.69E-36	97.531	interacts with	"35_all_Assembly_Contig_2" (.) "35_all_Assembly_Contig_2"	false	interacts with	"35_all_Assembly_Contig_2" (.) "35_all_Assembly_Contig_2"
4.69E-36	97.531	interacts with	"35_all_Assembly_Contig_2" (.) "35_all_Assembly_Contig_2"	false	interacts with	"35_all_Assembly_Contig_2" (.) "35_all_Assembly_Contig_2"
3.62E-37	85.315	interacts with	"35_all_Assembly_Contig_2" (.) "35_all_Assembly_Contig_2"	false	interacts with	"35_all_Assembly_Contig_2" (.) "35_all_Assembly_Contig_2"
1.01E-37	95.604	interacts with	"35_all_Assembly_Contig_2" (.) "35_all_Assembly_Contig_2"	false	interacts with	"35_all_Assembly_Contig_2" (.) "35_all_Assembly_Contig_2"
1.01E-37	95.604	interacts with	"35_all_Assembly_Contig_2" (.) "35_all_Assembly_Contig_2"	false	interacts with	"35_all_Assembly_Contig_2" (.) "35_all_Assembly_Contig_2"
1.29E-41	97.872	interacts with	"35_all_Assembly_Contig_2" (.) "35_all_Assembly_Contig_2"	false	interacts with	"35_all_Assembly_Contig_2" (.) "35_all_Assembly_Contig_2"
1.29E-41	97.872	interacts with	"35_all_Assembly_Contig_2" (.) "35_all_Assembly_Contig_2"	false	interacts with	"35_all_Assembly_Contig_2" (.) "35_all_Assembly_Contig_2"
1.28E-46	85.185	interacts with	"35_all_Assembly_Contig_2" (.) "35_all_Assembly_Contig_2"	false	interacts with	"35_all_Assembly_Contig_2" (.) "35_all_Assembly_Contig_2"
5.89E-55	100.0	interacts with	"35_all_Assembly_Contig_2" (.) "35_all_Assembly_Contig_2"	false	interacts with	"35_all_Assembly_Contig_2" (.) "35_all_Assembly_Contig_2"
5.89E-55	100.0	interacts with	"35_all_Assembly_Contig_2" (.) "35_all_Assembly_Contig_2"	false	interacts with	"35_all_Assembly_Contig_2" (.) "35_all_Assembly_Contig_2"
1.99E-4	100.0	interacts with	"4_all_Assembly_Contig_1" (.) "4_all_Assembly_Contig_2"	false	interacts with	"4_all_Assembly_Contig_1" (.) "4_all_Assembly_Contig_2"
9.87E-137	87.05	interacts with	"4_all_Assembly_Contig_1" (.) "V01149.1"	false	interacts with	"4_all_Assembly_Contig_1" (.) "V01149.1"
8.85E-33	98.649	interacts with	"4_all_Assembly_Contig_1" (.) "4_all_Assembly_Contig_1"	false	interacts with	"4_all_Assembly_Contig_1" (.) "4_all_Assembly_Contig_1"
8.85E-33	98.649	interacts with	"4_all_Assembly_Contig_1" (.) "4_all_Assembly_Contig_1"	false	interacts with	"4_all_Assembly_Contig_1" (.) "4_all_Assembly_Contig_1"
0.0	100.0	interacts with	"4_all_Assembly_Contig_1" (.) "4_all_Assembly_Contig_1"	false	interacts with	"4_all_Assembly_Contig_1" (.) "4_all_Assembly_Contig_1"
9.43E-6	100.0	interacts with	"39_all_Assembly_Contig_1" (.) "4_all_Assembly_Contig_2"	false	interacts with	"39_all_Assembly_Contig_1" (.) "4_all_Assembly_Contig_2"
1.54E-18	100.0	interacts with	"39_all_Assembly_Contig_1" (.) "4_all_Assembly_Contig_2"	false	interacts with	"39_all_Assembly_Contig_1" (.) "4_all_Assembly_Contig_2"
2.0E-17	94.34	interacts with	"39_all_Assembly_Contig_1" (.) "NC_038307.1"	false	interacts with	"39_all_Assembly_Contig_1" (.) "NC_038307.1"
3.18E-50	74.769	interacts with	"39_all_Assembly_Contig_1" (.) "NC_038307.1"	false	interacts with	"39_all_Assembly_Contig_1" (.) "NC_038307.1"
3.37E-10	100.0	interacts with	"39_all_Assembly_Contig_1" (.) "5_all_Assembly_Contig_1"	false	interacts with	"39_all_Assembly_Contig_1" (.) "5_all_Assembly_Contig_1"
1.94E-37	92.308	interacts with	"39_all_Assembly_Contig_1" (.) "5_all_Assembly_Contig_1"	false	interacts with	"39_all_Assembly_Contig_1" (.) "5_all_Assembly_Contig_1"
2.92E-110	93.182	interacts with	"39_all_Assembly_Contig_1" (.) "5_all_Assembly_Contig_1"	false	interacts with	"39_all_Assembly_Contig_1" (.) "5_all_Assembly_Contig_1"
1.0E-144	90.365	interacts with	"39_all_Assembly_Contig_1" (.) "20_all_Assembly_Contig_1"	false	interacts with	"39_all_Assembly_Contig_1" (.) "20_all_Assembly_Contig_1"
8.84E-51	100.0	interacts with	"39_all_Assembly_Contig_1" (.) "39_all_Assembly_Contig_1"	false	interacts with	"39_all_Assembly_Contig_1" (.) "39_all_Assembly_Contig_1"
8.84E-51	100.0	interacts with	"39_all_Assembly_Contig_1" (.) "39_all_Assembly_Contig_1"	false	interacts with	"39_all_Assembly_Contig_1" (.) "39_all_Assembly_Contig_1"
4.56E-158	94.413	interacts with	"39_all_Assembly_Contig_1" (.) "39_all_Assembly_Contig_1"	false	interacts with	"39_all_Assembly_Contig_1" (.) "39_all_Assembly_Contig_1"
0.0	100.0	interacts with	"39_all_Assembly_Contig_1" (.) "39_all_Assembly_Contig_1"	false	interacts with	"39_all_Assembly_Contig_1" (.) "39_all_Assembly_Contig_1"
5.63E-8	100.0	interacts with	"39_all_Assembly_Contig_1" (.) "4_all_Assembly_Contig_1"	false	interacts with	"39_all_Assembly_Contig_1" (.) "4_all_Assembly_Contig_1"
3.37E-10	88.889	interacts with	"39_all_Assembly_Contig_1" (.) "21_all_Assembly_Contig_2"	false	interacts with	"39_all_Assembly_Contig_1" (.) "21_all_Assembly_Contig_2"
7.24E-12	97.368	interacts with	"39_all_Assembly_Contig_1" (.) "21_all_Assembly_Contig_1"	false	interacts with	"39_all_Assembly_Contig_1" (.) "21_all_Assembly_Contig_1"
5.59E-13	100.0	interacts with	"39_all_Assembly_Contig_1" (.) "13_all_Assembly_Contig_2"	false	interacts with	"39_all_Assembly_Contig_1" (.) "13_all_Assembly_Contig_2"
2.6E-15	92.157	interacts with	"32_all_Assembly_2_Contig_1" (.) "V01149.1"	false	interacts with	"32_all_Assembly_2_Contig_1" (.) "V01149.1"
4.19E-38	78.448	interacts with	"32_all_Assembly_2_Contig_1" (.) "AY421760.1"	false	interacts with	"32_all_Assembly_2_Contig_1" (.) "AY421760.1"
4.1E-53	100.0	interacts with	"32_all_Assembly_2_Contig_1" (.) "13_all_Assembly_Contig_2"	false	interacts with	"32_all_Assembly_2_Contig_1" (.) "13_all_Assembly_Contig_2"
6.22E-121	100.0	interacts with	"32_all_Assembly_2_Contig_1" (.) "13_all_Assembly_Contig_2"	false	interacts with	"32_all_Assembly_2_Contig_1" (.) "13_all_Assembly_Contig_2"
4.19E-38	95.604	interacts with	"32_all_Assembly_2_Contig_1" (.) "35_all_Assembly_Contig_2"	false	interacts with	"32_all_Assembly_2_Contig_1" (.) "35_all_Assembly_Contig_2"
2.45E-55	100.0	interacts with	"32_all_Assembly_2_Contig_1" (.) "35_all_Assembly_Contig_2"	false	interacts with	"32_all_Assembly_2_Contig_1" (.) "35_all_Assembly_Contig_2"
3.72E-123	100.0	interacts with	"32_all_Assembly_2_Contig_1" (.) "35_all_Assembly_Contig_2"	false	interacts with	"32_all_Assembly_2_Contig_1" (.) "35_all_Assembly_Contig_2"
2.22E-125	100.0	interacts with	"32_all_Assembly_2_Contig_1" (.) "7_all_Assembly_Contig_1"	false	interacts with	"32_all_Assembly_2_Contig_1" (.) "7_all_Assembly_Contig_1"
1.02E-133	100.0	interacts with	"32_all_Assembly_2_Contig_1" (.) "32_all_Assembly_2_Contig_1"	false	interacts with	"32_all_Assembly_2_Contig_1" (.) "32_all_Assembly_2_Contig_1"
5.38E-42	97.872	interacts with	"32_all_Assembly_2_Contig_1" (.) "35_all_Assembly_Contig_2"	false	interacts with	"32_all_Assembly_2_Contig_1" (.) "35_all_Assembly_Contig_2"
3.24E-15	92.157	interacts with	"7_all_Assembly_Contig_1" (.) "V01149.1"	false	interacts with	"7_all_Assembly_Contig_1" (.) "V01149.1"
1.1E-54	78.71	interacts with	"7_all_Assembly_Contig_1" (.) "AY421760.1"	false	interacts with	"7_all_Assembly_Contig_1" (.) "AY421760.1"
2.77E-125	100.0	interacts with	"7_all_Assembly_Contig_1" (.) "32_all_Assembly_2_Contig_1"	false	interacts with	"7_all_Assembly_Contig_1" (.) "32_all_Assembly_2_Contig_1"
5.12E-53	100.0	interacts with	"7_all_Assembly_Contig_1" (.) "13_all_Assembly_Contig_2"	false	interacts with	"7_all_Assembly_Contig_1" (.) "13_all_Assembly_Contig_2"
2.04E-161	100.0	interacts with	"7_all_Assembly_Contig_1" (.) "13_all_Assembly_Contig_2"	false	interacts with	"7_all_Assembly_Contig_1" (.) "13_all_Assembly_Contig_2"
5.23E-38	95.604	interacts with	"7_all_Assembly_Contig_1" (.) "35_all_Assembly_Contig_2"	false	interacts with	"7_all_Assembly_Contig_1" (.) "35_all_Assembly_Contig_2"
6.71E-42	97.872	interacts with	"7_all_Assembly_Contig_1" (.) "35_all_Assembly_Contig_2"	false	interacts with	"7_all_Assembly_Contig_1" (.) "35_all_Assembly_Contig_2"
3.06E-55	100.0	interacts with	"7_all_Assembly_Contig_1" (.) "35_all_Assembly_Contig_2"	false	interacts with	"7_all_Assembly_Contig_1" (.) "35_all_Assembly_Contig_2"
4.38E-163	100.0	interacts with	"7_all_Assembly_Contig_1" (.) "35_all_Assembly_Contig_2"	false	interacts with	"7_all_Assembly_Contig_1" (.) "35_all_Assembly_Contig_2"
7.28E-166	100.0	interacts with	"7_all_Assembly_Contig_1" (.) "7_all_Assembly_Contig_1"	false	interacts with	"7_all_Assembly_Contig_1" (.) "7_all_Assembly_Contig_1"
7.56E-53	100.0	interacts with	"13_all_Assembly_Contig_2" (.) "35_all_Assembly_Contig_2"	false	interacts with	"13_all_Assembly_Contig_2" (.) "35_all_Assembly_Contig_2"
4.52E-55	100.0	interacts with	"13_all_Assembly_Contig_2" (.) "35_all_Assembly_Contig_2"	false	interacts with	"13_all_Assembly_Contig_2" (.) "35_all_Assembly_Contig_2"
9.92E-42	97.872	interacts with	"13_all_Assembly_Contig_2" (.) "35_all_Assembly_Contig_2"	false	interacts with	"13_all_Assembly_Contig_2" (.) "35_all_Assembly_Contig_2"
1.64E-49	100.0	interacts with	"13_all_Assembly_Contig_2" (.) "35_all_Assembly_Contig_2"	false	interacts with	"13_all_Assembly_Contig_2" (.) "35_all_Assembly_Contig_2"
7.56E-53	100.0	interacts with	"13_all_Assembly_Contig_2" (.) "13_all_Assembly_Contig_2"	false	interacts with	"13_all_Assembly_Contig_2" (.) "13_all_Assembly_Contig_2"
0.0	100.0	interacts with	"13_all_Assembly_Contig_2" (.) "13_all_Assembly_Contig_2"	false	interacts with	"13_all_Assembly_Contig_2" (.) "13_all_Assembly_Contig_2"
0.0	98.177	interacts with	"13_all_Assembly_Contig_2" (.) "35_all_Assembly_Contig_2"	false	interacts with	"13_all_Assembly_Contig_2" (.) "35_all_Assembly_Contig_2"
7.56E-53	100.0	interacts with	"13_all_Assembly_Contig_2" (.) "13_all_Assembly_Contig_2"	false	interacts with	"13_all_Assembly_Contig_2" (.) "13_all_Assembly_Contig_2"
3.01E-161	100.0	interacts with	"13_all_Assembly_Contig_2" (.) "7_all_Assembly_Contig_1"	false	interacts with	"13_all_Assembly_Contig_2" (.) "7_all_Assembly_Contig_1"
1.03E-16	95.918	interacts with	"13_all_Assembly_Contig_2" (.) "35_all_Assembly_Contig_2"	false	interacts with	"13_all_Assembly_Contig_2" (.) "35_all_Assembly_Contig_2"
7.72E-38	95.604	interacts with	"13_all_Assembly_Contig_2" (.) "35_all_Assembly_Contig_2"	false	interacts with	"13_all_Assembly_Contig_2" (.) "35_all_Assembly_Contig_2"
2.24E-8	100.0	interacts with	"13_all_Assembly_Contig_2" (.) "4_all_Assembly_Contig_1"	false	interacts with	"13_all_Assembly_Contig_2" (.) "4_all_Assembly_Contig_1"
3.75E-6	100.0	interacts with	"13_all_Assembly_Contig_2" (.) "4_all_Assembly_Contig_2"	false	interacts with	"13_all_Assembly_Contig_2" (.) "4_all_Assembly_Contig_2"
2.22E-13	100.0	interacts with	"13_all_Assembly_Contig_2" (.) "4_all_Assembly_Contig_2"	false	interacts with	"13_all_Assembly_Contig_2" (.) "4_all_Assembly_Contig_2"
2.22E-13	100.0	interacts with	"13_all_Assembly_Contig_2" (.) "39_all_Assembly_Contig_1"	false	interacts with	"13_all_Assembly_Contig_2" (.) "39_all_Assembly_Contig_1"
4.78E-15	92.157	interacts with	"13_all_Assembly_Contig_2" (.) "V01149.1"	false	interacts with	"13_all_Assembly_Contig_2" (.) "V01149.1"
4.78E-15	92.157	interacts with	"13_all_Assembly_Contig_2" (.) "V01149.1"	false	interacts with	"13_all_Assembly_Contig_2" (.) "V01149.1"
3.67E-21	92.424	interacts with	"13_all_Assembly_Contig_2" (.) "AY421760.1"	false	interacts with	"13_all_Assembly_Contig_2" (.) "AY421760.1"
7.56E-53	78.618	interacts with	"13_all_Assembly_Contig_2" (.) "AY421760.1"	false	interacts with	"13_all_Assembly_Contig_2" (.) "AY421760.1"
7.56E-53	100.0	interacts with	"13_all_Assembly_Contig_2" (.) "32_all_Assembly_2_Contig_1"	false	interacts with	"13_all_Assembly_Contig_2" (.) "32_all_Assembly_2_Contig_1"
1.15E-120	100.0	interacts with	"13_all_Assembly_Contig_2" (.) "32_all_Assembly_2_Contig_1"	false	interacts with	"13_all_Assembly_Contig_2" (.) "32_all_Assembly_2_Contig_1"
7.56E-53	100.0	interacts with	"13_all_Assembly_Contig_2" (.) "7_all_Assembly_Contig_1"	false	interacts with	"13_all_Assembly_Contig_2" (.) "7_all_Assembly_Contig_1"
5.27E-27	76.113	interacts with	"32_all_Assembly_2_Contig_2" (.) "39_all_Assembly_Contig_2"	false	interacts with	"32_all_Assembly_2_Contig_2" (.) "39_all_Assembly_Contig_2"
1.13E-28	80.247	interacts with	"32_all_Assembly_2_Contig_2" (.) "21_all_Assembly_Contig_2"	false	interacts with	"32_all_Assembly_2_Contig_2" (.) "21_all_Assembly_Contig_2"
6.81E-26	75.207	interacts with	"32_all_Assembly_2_Contig_2" (.) "AY421760.1"	false	interacts with	"32_all_Assembly_2_Contig_2" (.) "AY421760.1"
2.43E-30	76.23	interacts with	"32_all_Assembly_2_Contig_2" (.) "NC_038307.1"	false	interacts with	"32_all_Assembly_2_Contig_2" (.) "NC_038307.1"
6.76E-31	76.543	interacts with	"32_all_Assembly_2_Contig_2" (.) "5_all_Assembly_Contig_2"	false	interacts with	"32_all_Assembly_2_Contig_2" (.) "5_all_Assembly_Contig_2"
1.13E-28	76.4	interacts with	"32_all_Assembly_2_Contig_2" (.) "AY426531.1"	false	interacts with	"32_all_Assembly_2_Contig_2" (.) "AY426531.1"
1.13E-28	81.046	interacts with	"32_all_Assembly_2_Contig_2" (.) "AF363453.1"	false	interacts with	"32_all_Assembly_2_Contig_2" (.) "AF363453.1"
1.45E-32	77.143	interacts with	"32_all_Assembly_2_Contig_2" (.) "V01149.1"	false	interacts with	"32_all_Assembly_2_Contig_2" (.) "V01149.1"
1.12E-33	77.366	interacts with	"32_all_Assembly_2_Contig_2" (.) "20_all_Assembly_Contig_2"	false	interacts with	"32_all_Assembly_2_Contig_2" (.) "20_all_Assembly_Contig_2"
6.76E-31	78.261	interacts with	"32_all_Assembly_2_Contig_2" (.) "27_all_Assembly_Contig_1"	false	interacts with	"32_all_Assembly_2_Contig_2" (.) "27_all_Assembly_Contig_1"
5.23E-32	78.404	interacts with	"32_all_Assembly_2_Contig_2" (.) "21_all_Assembly_Contig_1"	false	interacts with	"32_all_Assembly_2_Contig_2" (.) "21_all_Assembly_Contig_1"
8.81E-25	75.304	interacts with	"32_all_Assembly_2_Contig_2" (.) "4_all_Assembly_Contig_2"	false	interacts with	"32_all_Assembly_2_Contig_2" (.) "4_all_Assembly_Contig_2"
2.4E-40	79.012	interacts with	"32_all_Assembly_2_Contig_2" (.) "22_all_Assembly_Contig_1"	false	interacts with	"32_all_Assembly_2_Contig_2" (.) "22_all_Assembly_Contig_1"
2.14E-120	100.0	interacts with	"32_all_Assembly_2_Contig_2" (.) "7_all_Assembly_Contig_2"	false	interacts with	"32_all_Assembly_2_Contig_2" (.) "7_all_Assembly_Contig_2"
8.75E-30	100.0	interacts with	"32_all_Assembly_2_Contig_2" (.) "13_all_Assembly_Contig_1"	false	interacts with	"32_all_Assembly_2_Contig_2" (.) "13_all_Assembly_Contig_1"
4.57E-127	99.587	interacts with	"32_all_Assembly_2_Contig_2" (.) "13_all_Assembly_Contig_1"	false	interacts with	"32_all_Assembly_2_Contig_2" (.) "13_all_Assembly_Contig_1"
4.57E-127	100.0	interacts with	"32_all_Assembly_2_Contig_2" (.) "32_all_Assembly_2_Contig_2"	false	interacts with	"32_all_Assembly_2_Contig_2" (.) "32_all_Assembly_2_Contig_2"
3.9E-58	100.0	interacts with	"32_all_Assembly_2_Contig_2" (.) "35_all_Assembly_Contig_1"	false	interacts with	"32_all_Assembly_2_Contig_2" (.) "35_all_Assembly_Contig_1"
4.57E-127	99.587	interacts with	"32_all_Assembly_2_Contig_2" (.) "35_all_Assembly_Contig_1"	false	interacts with	"32_all_Assembly_2_Contig_2" (.) "35_all_Assembly_Contig_1"
1.12E-38	78.601	interacts with	"32_all_Assembly_2_Contig_2" (.) "22_all_Assembly_Contig_2"	false	interacts with	"32_all_Assembly_2_Contig_2" (.) "22_all_Assembly_Contig_2"
8.76E-13	97.436	interacts with	"35_all_Assembly_Contig_1" (.) "21_all_Assembly_Contig_2"	false	interacts with	"35_all_Assembly_Contig_1" (.) "21_all_Assembly_Contig_2"
6.63E-29	80.368	interacts with	"35_all_Assembly_Contig_1" (.) "21_all_Assembly_Contig_2"	false	interacts with	"35_all_Assembly_Contig_1" (.) "21_all_Assembly_Contig_2"
1.47E-10	89.13	interacts with	"35_all_Assembly_Contig_1" (.) "4_all_Assembly_Contig_2"	false	interacts with	"35_all_Assembly_Contig_1" (.) "4_all_Assembly_Contig_2"
2.37E-33	75.945	interacts with	"35_all_Assembly_Contig_1" (.) "4_all_Assembly_Contig_2"	false	interacts with	"35_all_Assembly_Contig_1" (.) "4_all_Assembly_Contig_2"
3.13E-17	84.091	interacts with	"35_all_Assembly_Contig_1" (.) "AY426531.1"	false	interacts with	"35_all_Assembly_Contig_1" (.) "AY426531.1"
2.37E-33	76.0	interacts with	"35_all_Assembly_Contig_1" (.) "AY426531.1"	false	interacts with	"35_all_Assembly_Contig_1" (.) "AY426531.1"
1.87E-19	84.884	interacts with	"35_all_Assembly_Contig_1" (.) "AF363453.1"	false	interacts with	"35_all_Assembly_Contig_1" (.) "AF363453.1"
2.37E-33	76.316	interacts with	"35_all_Assembly_Contig_1" (.) "AF363453.1"	false	interacts with	"35_all_Assembly_Contig_1" (.) "AF363453.1"
1.13E-11	91.304	interacts with	"35_all_Assembly_Contig_1" (.) "39_all_Assembly_Contig_2"	false	interacts with	"35_all_Assembly_Contig_1" (.) "39_all_Assembly_Contig_2"
1.41E-35	76.632	interacts with	"35_all_Assembly_Contig_1" (.) "39_all_Assembly_Contig_2"	false	interacts with	"35_all_Assembly_Contig_1" (.) "39_all_Assembly_Contig_2"
6.77E-14	81.319	interacts with	"35_all_Assembly_Contig_1" (.) "27_all_Assembly_Contig_1"	false	interacts with	"35_all_Assembly_Contig_1" (.) "27_all_Assembly_Contig_1"
6.54E-39	78.8	interacts with	"35_all_Assembly_Contig_1" (.) "27_all_Assembly_Contig_1"	false	interacts with	"35_all_Assembly_Contig_1" (.) "27_all_Assembly_Contig_1"
2.42E-18	85.897	interacts with	"35_all_Assembly_Contig_1" (.) "AY421760.1"	false	interacts with	"35_all_Assembly_Contig_1" (.) "AY421760.1"
6.54E-39	76.531	interacts with	"35_all_Assembly_Contig_1" (.) "AY421760.1"	false	interacts with	"35_all_Assembly_Contig_1" (.) "AY421760.1"
6.72E-19	84.706	interacts with	"35_all_Assembly_Contig_1" (.) "NC_038307.1"	false	interacts with	"35_all_Assembly_Contig_1" (.) "NC_038307.1"
6.54E-39	76.531	interacts with	"35_all_Assembly_Contig_1" (.) "NC_038307.1"	false	interacts with	"35_all_Assembly_Contig_1" (.) "NC_038307.1"
1.46E-15	82.418	interacts with	"35_all_Assembly_Contig_1" (.) "21_all_Assembly_Contig_1"	false	interacts with	"35_all_Assembly_Contig_1" (.) "21_all_Assembly_Contig_1"
5.05E-40	78.656	interacts with	"35_all_Assembly_Contig_1" (.) "21_all_Assembly_Contig_1"	false	interacts with	"35_all_Assembly_Contig_1" (.) "21_all_Assembly_Contig_1"
1.46E-15	82.418	interacts with	"35_all_Assembly_Contig_1" (.) "20_all_Assembly_Contig_2"	false	interacts with	"35_all_Assembly_Contig_1" (.) "20_all_Assembly_Contig_2"
1.09E-41	77.817	interacts with	"35_all_Assembly_Contig_1" (.) "20_all_Assembly_Contig_2"	false	interacts with	"35_all_Assembly_Contig_1" (.) "20_all_Assembly_Contig_2"
4.08E-11	92.857	interacts with	"35_all_Assembly_Contig_1" (.) "V01149.1"	false	interacts with	"35_all_Assembly_Contig_1" (.) "V01149.1"
1.46E-15	82.022	interacts with	"35_all_Assembly_Contig_1" (.) "5_all_Assembly_Contig_2"	false	interacts with	"35_all_Assembly_Contig_1" (.) "5_all_Assembly_Contig_2"
6.54E-39	76.61	interacts with	"35_all_Assembly_Contig_1" (.) "5_all_Assembly_Contig_2"	false	interacts with	"35_all_Assembly_Contig_1" (.) "5_all_Assembly_Contig_2"
1.39E-45	78.547	interacts with	"35_all_Assembly_Contig_1" (.) "22_all_Assembly_Contig_2"	false	interacts with	"35_all_Assembly_Contig_1" (.) "22_all_Assembly_Contig_2"
1.46E-15	82.418	interacts with	"35_all_Assembly_Contig_1" (.) "22_all_Assembly_Contig_1"	false	interacts with	"35_all_Assembly_Contig_1" (.) "22_all_Assembly_Contig_1"
6.44E-49	79.167	interacts with	"35_all_Assembly_Contig_1" (.) "22_all_Assembly_Contig_1"	false	interacts with	"35_all_Assembly_Contig_1" (.) "22_all_Assembly_Contig_1"
8.22E-58	100.0	interacts with	"35_all_Assembly_Contig_1" (.) "7_all_Assembly_Contig_2"	false	interacts with	"35_all_Assembly_Contig_1" (.) "7_all_Assembly_Contig_2"
4.51E-120	100.0	interacts with	"35_all_Assembly_Contig_1" (.) "7_all_Assembly_Contig_2"	false	interacts with	"35_all_Assembly_Contig_1" (.) "7_all_Assembly_Contig_2"
8.22E-58	100.0	interacts with	"35_all_Assembly_Contig_1" (.) "32_all_Assembly_2_Contig_2"	false	interacts with	"35_all_Assembly_Contig_1" (.) "32_all_Assembly_2_Contig_2"
9.63E-127	99.587	interacts with	"35_all_Assembly_Contig_1" (.) "32_all_Assembly_2_Contig_2"	false	interacts with	"35_all_Assembly_Contig_1" (.) "32_all_Assembly_2_Contig_2"
1.84E-29	100.0	interacts with	"35_all_Assembly_Contig_1" (.) "13_all_Assembly_Contig_1"	false	interacts with	"35_all_Assembly_Contig_1" (.) "13_all_Assembly_Contig_1"
8.22E-58	100.0	interacts with	"35_all_Assembly_Contig_1" (.) "13_all_Assembly_Contig_1"	false	interacts with	"35_all_Assembly_Contig_1" (.) "13_all_Assembly_Contig_1"
0.0	93.407	interacts with	"35_all_Assembly_Contig_1" (.) "13_all_Assembly_Contig_1"	false	interacts with	"35_all_Assembly_Contig_1" (.) "13_all_Assembly_Contig_1"
8.22E-58	100.0	interacts with	"35_all_Assembly_Contig_1" (.) "35_all_Assembly_Contig_1"	false	interacts with	"35_all_Assembly_Contig_1" (.) "35_all_Assembly_Contig_1"
1.09E-41	77.441	interacts with	"35_all_Assembly_Contig_1" (.) "V01149.1"	false	interacts with	"35_all_Assembly_Contig_1" (.) "V01149.1"
1.46E-15	82.418	interacts with	"35_all_Assembly_Contig_1" (.) "22_all_Assembly_Contig_2"	false	interacts with	"35_all_Assembly_Contig_1" (.) "22_all_Assembly_Contig_2"
0.0	100.0	interacts with	"35_all_Assembly_Contig_1" (.) "35_all_Assembly_Contig_1"	false	interacts with	"35_all_Assembly_Contig_1" (.) "35_all_Assembly_Contig_1"
8.22E-58	100.0	interacts with	"35_all_Assembly_Contig_1" (.) "35_all_Assembly_Contig_1"	false	interacts with	"35_all_Assembly_Contig_1" (.) "35_all_Assembly_Contig_1"
9.5E-24	73.463	interacts with	"5_all_Assembly_Contig_2" (.) "FJ445111.1"	false	interacts with	"5_all_Assembly_Contig_2" (.) "FJ445111.1"
4.39E-27	76.068	interacts with	"5_all_Assembly_Contig_2" (.) "7_all_Assembly_Contig_2"	false	interacts with	"5_all_Assembly_Contig_2" (.) "7_all_Assembly_Contig_2"
2.03E-30	76.543	interacts with	"5_all_Assembly_Contig_2" (.) "32_all_Assembly_2_Contig_2"	false	interacts with	"5_all_Assembly_Contig_2" (.) "32_all_Assembly_2_Contig_2"
9.3E-39	76.61	interacts with	"5_all_Assembly_Contig_2" (.) "13_all_Assembly_Contig_1"	false	interacts with	"5_all_Assembly_Contig_2" (.) "13_all_Assembly_Contig_1"
2.07E-15	82.022	interacts with	"5_all_Assembly_Contig_2" (.) "35_all_Assembly_Contig_1"	false	interacts with	"5_all_Assembly_Contig_2" (.) "35_all_Assembly_Contig_1"
9.3E-39	76.61	interacts with	"5_all_Assembly_Contig_2" (.) "35_all_Assembly_Contig_1"	false	interacts with	"5_all_Assembly_Contig_2" (.) "35_all_Assembly_Contig_1"
4.48E-12	95.122	interacts with	"5_all_Assembly_Contig_2" (.) "13_all_Assembly_Contig_1"	false	interacts with	"5_all_Assembly_Contig_2" (.) "13_all_Assembly_Contig_1"
4.18E-62	77.307	interacts with	"5_all_Assembly_Contig_2" (.) "NC_038307.1"	false	interacts with	"5_all_Assembly_Contig_2" (.) "NC_038307.1"
4.15E-67	75.499	interacts with	"5_all_Assembly_Contig_2" (.) "AF326766.2"	false	interacts with	"5_all_Assembly_Contig_2" (.) "AF326766.2"
4.09E-77	79.5	interacts with	"5_all_Assembly_Contig_2" (.) "AY421760.1"	false	interacts with	"5_all_Assembly_Contig_2" (.) "AY421760.1"
9.04E-59	76.017	interacts with	"5_all_Assembly_Contig_2" (.) "AF363453.1"	false	interacts with	"5_all_Assembly_Contig_2" (.) "AF363453.1"
1.59E-21	76.768	interacts with	"5_all_Assembly_Contig_2" (.) "KU587555.1"	false	interacts with	"5_all_Assembly_Contig_2" (.) "KU587555.1"
4.42E-22	73.944	interacts with	"5_all_Assembly_Contig_2" (.) "DQ473485.1"	false	interacts with	"5_all_Assembly_Contig_2" (.) "DQ473485.1"
5.44E-56	92.0	interacts with	"5_all_Assembly_Contig_2" (.) "21_all_Assembly_Contig_1"	false	interacts with	"5_all_Assembly_Contig_2" (.) "21_all_Assembly_Contig_1"
1.07E-117	94.139	interacts with	"5_all_Assembly_Contig_2" (.) "21_all_Assembly_Contig_1"	false	interacts with	"5_all_Assembly_Contig_2" (.) "21_all_Assembly_Contig_1"
3.98E-97	95.794	interacts with	"5_all_Assembly_Contig_2" (.) "27_all_Assembly_Contig_1"	false	interacts with	"5_all_Assembly_Contig_2" (.) "27_all_Assembly_Contig_1"
8.25E-124	96.591	interacts with	"5_all_Assembly_Contig_2" (.) "27_all_Assembly_Contig_1"	false	interacts with	"5_all_Assembly_Contig_2" (.) "27_all_Assembly_Contig_1"
4.36E-32	87.179	interacts with	"5_all_Assembly_Contig_2" (.) "21_all_Assembly_Contig_2"	false	interacts with	"5_all_Assembly_Contig_2" (.) "21_all_Assembly_Contig_2"
1.76E-130	86.715	interacts with	"5_all_Assembly_Contig_2" (.) "21_all_Assembly_Contig_2"	false	interacts with	"5_all_Assembly_Contig_2" (.) "21_all_Assembly_Contig_2"
1.04E-142	89.922	interacts with	"5_all_Assembly_Contig_2" (.) "22_all_Assembly_Contig_2"	false	interacts with	"5_all_Assembly_Contig_2" (.) "22_all_Assembly_Contig_2"
2.86E-148	83.7	interacts with	"5_all_Assembly_Contig_2" (.) "4_all_Assembly_Contig_2"	false	interacts with	"5_all_Assembly_Contig_2" (.) "4_all_Assembly_Contig_2"
1.02E-152	90.547	interacts with	"5_all_Assembly_Contig_2" (.) "22_all_Assembly_Contig_1"	false	interacts with	"5_all_Assembly_Contig_2" (.) "22_all_Assembly_Contig_1"
9.57E-19	94.444	interacts with	"5_all_Assembly_Contig_2" (.) "V01149.1"	false	interacts with	"5_all_Assembly_Contig_2" (.) "V01149.1"
1.68E-165	85.952	interacts with	"5_all_Assembly_Contig_2" (.) "V01149.1"	false	interacts with	"5_all_Assembly_Contig_2" (.) "V01149.1"
1.4E-111	85.128	interacts with	"5_all_Assembly_Contig_2" (.) "39_all_Assembly_Contig_2"	false	interacts with	"5_all_Assembly_Contig_2" (.) "39_all_Assembly_Contig_2"
6.47E-115	80.718	interacts with	"5_all_Assembly_Contig_2" (.) "AY426531.1"	false	interacts with	"5_all_Assembly_Contig_2" (.) "AY426531.1"
0.0	100.0	interacts with	"5_all_Assembly_Contig_2" (.) "5_all_Assembly_Contig_2"	false	interacts with	"5_all_Assembly_Contig_2" (.) "5_all_Assembly_Contig_2"
0.0	91.209	interacts with	"5_all_Assembly_Contig_2" (.) "20_all_Assembly_Contig_2"	false	interacts with	"5_all_Assembly_Contig_2" (.) "20_all_Assembly_Contig_2"
6.56E-105	86.164	interacts with	"5_all_Assembly_Contig_2" (.) "5_all_Assembly_Contig_2"	false	interacts with	"5_all_Assembly_Contig_2" (.) "5_all_Assembly_Contig_2"
3.5E-28	80.247	interacts with	"21_all_Assembly_Contig_2" (.) "32_all_Assembly_2_Contig_2"	false	interacts with	"21_all_Assembly_Contig_2" (.) "32_all_Assembly_2_Contig_2"
5.94E-16	76.282	interacts with	"21_all_Assembly_Contig_2" (.) "FJ445111.1"	false	interacts with	"21_all_Assembly_Contig_2" (.) "FJ445111.1"
2.11E-25	73.494	interacts with	"21_all_Assembly_Contig_2" (.) "KU587555.1"	false	interacts with	"21_all_Assembly_Contig_2" (.) "KU587555.1"
4.53E-27	80.255	interacts with	"21_all_Assembly_Contig_2" (.) "7_all_Assembly_Contig_2"	false	interacts with	"21_all_Assembly_Contig_2" (.) "7_all_Assembly_Contig_2"
9.73E-29	80.368	interacts with	"21_all_Assembly_Contig_2" (.) "35_all_Assembly_Contig_1"	false	interacts with	"21_all_Assembly_Contig_2" (.) "35_all_Assembly_Contig_1"
9.94E-14	97.561	interacts with	"21_all_Assembly_Contig_2" (.) "13_all_Assembly_Contig_1"	false	interacts with	"21_all_Assembly_Contig_2" (.) "13_all_Assembly_Contig_1"
9.73E-29	80.368	interacts with	"21_all_Assembly_Contig_2" (.) "13_all_Assembly_Contig_1"	false	interacts with	"21_all_Assembly_Contig_2" (.) "13_all_Assembly_Contig_1"
1.29E-12	97.436	interacts with	"21_all_Assembly_Contig_2" (.) "35_all_Assembly_Contig_1"	false	interacts with	"21_all_Assembly_Contig_2" (.) "35_all_Assembly_Contig_1"
1.24E-37	75.758	interacts with	"21_all_Assembly_Contig_2" (.) "AF363453.1"	false	interacts with	"21_all_Assembly_Contig_2" (.) "AF363453.1"
9.13E-74	99.329	interacts with	"21_all_Assembly_Contig_2" (.) "21_all_Assembly_Contig_1"	false	interacts with	"21_all_Assembly_Contig_2" (.) "21_all_Assembly_Contig_1"
5.57E-61	96.35	interacts with	"21_all_Assembly_Contig_2" (.) "27_all_Assembly_Contig_1"	false	interacts with	"21_all_Assembly_Contig_2" (.) "27_all_Assembly_Contig_1"
1.95E-80	91.121	interacts with	"21_all_Assembly_Contig_2" (.) "27_all_Assembly_Contig_1"	false	interacts with	"21_all_Assembly_Contig_2" (.) "27_all_Assembly_Contig_1"
1.23E-42	80.841	interacts with	"21_all_Assembly_Contig_2" (.) "AY426531.1"	false	interacts with	"21_all_Assembly_Contig_2" (.) "AY426531.1"
6.96E-85	80.964	interacts with	"21_all_Assembly_Contig_2" (.) "AY426531.1"	false	interacts with	"21_all_Assembly_Contig_2" (.) "AY426531.1"
1.5E-86	88.933	interacts with	"21_all_Assembly_Contig_2" (.) "39_all_Assembly_Contig_2"	false	interacts with	"21_all_Assembly_Contig_2" (.) "39_all_Assembly_Contig_2"
3.33E-63	87.805	interacts with	"21_all_Assembly_Contig_2" (.) "V01149.1"	false	interacts with	"21_all_Assembly_Contig_2" (.) "V01149.1"
3.99E-117	87.363	interacts with	"21_all_Assembly_Contig_2" (.) "V01149.1"	false	interacts with	"21_all_Assembly_Contig_2" (.) "V01149.1"
1.46E-101	84.169	interacts with	"21_all_Assembly_Contig_2" (.) "4_all_Assembly_Contig_2"	false	interacts with	"21_all_Assembly_Contig_2" (.) "4_all_Assembly_Contig_2"
5.08E-126	80.127	interacts with	"21_all_Assembly_Contig_2" (.) "4_all_Assembly_Contig_2"	false	interacts with	"21_all_Assembly_Contig_2" (.) "4_all_Assembly_Contig_2"
7.52E-30	81.132	interacts with	"21_all_Assembly_Contig_2" (.) "AY421760.1"	false	interacts with	"21_all_Assembly_Contig_2" (.) "AY421760.1"
1.24E-37	77.308	interacts with	"21_all_Assembly_Contig_2" (.) "NC_038307.1"	false	interacts with	"21_all_Assembly_Contig_2" (.) "NC_038307.1"
1.82E-130	86.715	interacts with	"21_all_Assembly_Contig_2" (.) "5_all_Assembly_Contig_2"	false	interacts with	"21_all_Assembly_Contig_2" (.) "5_all_Assembly_Contig_2"
1.21E-57	86.5	interacts with	"21_all_Assembly_Contig_2" (.) "20_all_Assembly_Contig_2"	false	interacts with	"21_all_Assembly_Contig_2" (.) "20_all_Assembly_Contig_2"
6.48E-135	87.44	interacts with	"21_all_Assembly_Contig_2" (.) "20_all_Assembly_Contig_2"	false	interacts with	"21_all_Assembly_Contig_2" (.) "20_all_Assembly_Contig_2"
2.97E-143	98.587	interacts with	"21_all_Assembly_Contig_2" (.) "22_all_Assembly_Contig_1"	false	interacts with	"21_all_Assembly_Contig_2" (.) "22_all_Assembly_Contig_1"
1.12E-112	87.571	interacts with	"21_all_Assembly_Contig_2" (.) "21_all_Assembly_Contig_2"	false	interacts with	"21_all_Assembly_Contig_2" (.) "21_all_Assembly_Contig_2"
0.0	100.0	interacts with	"21_all_Assembly_Contig_2" (.) "21_all_Assembly_Contig_2"	false	interacts with	"21_all_Assembly_Contig_2" (.) "21_all_Assembly_Contig_2"
6.53E-130	98.092	interacts with	"21_all_Assembly_Contig_2" (.) "22_all_Assembly_Contig_2"	false	interacts with	"21_all_Assembly_Contig_2" (.) "22_all_Assembly_Contig_2"
4.5E-32	87.179	interacts with	"21_all_Assembly_Contig_2" (.) "5_all_Assembly_Contig_2"	false	interacts with	"21_all_Assembly_Contig_2" (.) "5_all_Assembly_Contig_2"
3.24E-89	76.169	interacts with	"4_all_Assembly_Contig_2" (.) "NC_038307.1"	false	interacts with	"4_all_Assembly_Contig_2" (.) "NC_038307.1"
6.97E-91	76.284	interacts with	"4_all_Assembly_Contig_2" (.) "AY421760.1"	false	interacts with	"4_all_Assembly_Contig_2" (.) "AY421760.1"
2.71E-35	83.23	interacts with	"4_all_Assembly_Contig_2" (.) "21_all_Assembly_Contig_1"	false	interacts with	"4_all_Assembly_Contig_2" (.) "21_all_Assembly_Contig_1"
1.17E-88	86.195	interacts with	"4_all_Assembly_Contig_2" (.) "21_all_Assembly_Contig_1"	false	interacts with	"4_all_Assembly_Contig_2" (.) "21_all_Assembly_Contig_1"
4.53E-33	74.23	interacts with	"4_all_Assembly_Contig_2" (.) "13_all_Assembly_Contig_1"	false	interacts with	"4_all_Assembly_Contig_2" (.) "13_all_Assembly_Contig_1"
2.81E-10	89.13	interacts with	"4_all_Assembly_Contig_2" (.) "35_all_Assembly_Contig_1"	false	interacts with	"4_all_Assembly_Contig_2" (.) "35_all_Assembly_Contig_1"
4.53E-33	75.503	interacts with	"4_all_Assembly_Contig_2" (.) "35_all_Assembly_Contig_1"	false	interacts with	"4_all_Assembly_Contig_2" (.) "35_all_Assembly_Contig_1"
3.48E-39	73.378	interacts with	"4_all_Assembly_Contig_2" (.) "KU587555.1"	false	interacts with	"4_all_Assembly_Contig_2" (.) "KU587555.1"
9.14E-80	76.441	interacts with	"4_all_Assembly_Contig_2" (.) "AF363453.1"	false	interacts with	"4_all_Assembly_Contig_2" (.) "AF363453.1"
9.34E-65	86.574	interacts with	"4_all_Assembly_Contig_2" (.) "27_all_Assembly_Contig_1"	false	interacts with	"4_all_Assembly_Contig_2" (.) "27_all_Assembly_Contig_1"
1.95E-86	86.316	interacts with	"4_all_Assembly_Contig_2" (.) "27_all_Assembly_Contig_1"	false	interacts with	"4_all_Assembly_Contig_2" (.) "27_all_Assembly_Contig_1"
4.7E-8	100.0	interacts with	"4_all_Assembly_Contig_2" (.) "4_all_Assembly_Contig_1"	false	interacts with	"4_all_Assembly_Contig_2" (.) "4_all_Assembly_Contig_1"
4.66E-13	100.0	interacts with	"4_all_Assembly_Contig_2" (.) "13_all_Assembly_Contig_2"	false	interacts with	"4_all_Assembly_Contig_2" (.) "13_all_Assembly_Contig_2"
1.29E-18	100.0	interacts with	"4_all_Assembly_Contig_2" (.) "39_all_Assembly_Contig_1"	false	interacts with	"4_all_Assembly_Contig_2" (.) "39_all_Assembly_Contig_1"
1.29E-18	75.51	interacts with	"4_all_Assembly_Contig_2" (.) "FJ445111.1"	false	interacts with	"4_all_Assembly_Contig_2" (.) "FJ445111.1"
2.14E-21	74.684	interacts with	"4_all_Assembly_Contig_2" (.) "7_all_Assembly_Contig_2"	false	interacts with	"4_all_Assembly_Contig_2" (.) "7_all_Assembly_Contig_2"
3.55E-24	75.0	interacts with	"4_all_Assembly_Contig_2" (.) "32_all_Assembly_2_Contig_2"	false	interacts with	"4_all_Assembly_Contig_2" (.) "32_all_Assembly_2_Contig_2"
2.81E-10	92.5	interacts with	"4_all_Assembly_Contig_2" (.) "13_all_Assembly_Contig_1"	false	interacts with	"4_all_Assembly_Contig_2" (.) "13_all_Assembly_Contig_1"
4.02E-118	85.396	interacts with	"4_all_Assembly_Contig_2" (.) "22_all_Assembly_Contig_2"	false	interacts with	"4_all_Assembly_Contig_2" (.) "22_all_Assembly_Contig_2"
1.91E-101	84.169	interacts with	"4_all_Assembly_Contig_2" (.) "21_all_Assembly_Contig_2"	false	interacts with	"4_all_Assembly_Contig_2" (.) "21_all_Assembly_Contig_2"
2.39E-125	80.096	interacts with	"4_all_Assembly_Contig_2" (.) "21_all_Assembly_Contig_2"	false	interacts with	"4_all_Assembly_Contig_2" (.) "21_all_Assembly_Contig_2"
5.13E-127	85.816	interacts with	"4_all_Assembly_Contig_2" (.) "22_all_Assembly_Contig_1"	false	interacts with	"4_all_Assembly_Contig_2" (.) "22_all_Assembly_Contig_1"
1.39E-147	81.92	interacts with	"4_all_Assembly_Contig_2" (.) "AY426531.1"	false	interacts with	"4_all_Assembly_Contig_2" (.) "AY426531.1"
3.85E-148	83.764	interacts with	"4_all_Assembly_Contig_2" (.) "5_all_Assembly_Contig_2"	false	interacts with	"4_all_Assembly_Contig_2" (.) "5_all_Assembly_Contig_2"
0.0	99.506	interacts with	"4_all_Assembly_Contig_2" (.) "39_all_Assembly_Contig_2"	false	interacts with	"4_all_Assembly_Contig_2" (.) "39_all_Assembly_Contig_2"
9.68E-40	83.432	interacts with	"4_all_Assembly_Contig_2" (.) "V01149.1"	false	interacts with	"4_all_Assembly_Contig_2" (.) "V01149.1"
0.0	89.538	interacts with	"4_all_Assembly_Contig_2" (.) "V01149.1"	false	interacts with	"4_all_Assembly_Contig_2" (.) "V01149.1"
1.52E-82	97.674	interacts with	"4_all_Assembly_Contig_2" (.) "20_all_Assembly_Contig_2"	false	interacts with	"4_all_Assembly_Contig_2" (.) "20_all_Assembly_Contig_2"
0.0	91.083	interacts with	"4_all_Assembly_Contig_2" (.) "20_all_Assembly_Contig_2"	false	interacts with	"4_all_Assembly_Contig_2" (.) "20_all_Assembly_Contig_2"
7.86E-6	100.0	interacts with	"4_all_Assembly_Contig_2" (.) "4_all_Assembly_Contig_2"	false	interacts with	"4_all_Assembly_Contig_2" (.) "4_all_Assembly_Contig_2"
6.73E-116	78.711	interacts with	"4_all_Assembly_Contig_2" (.) "AF326766.2"	false	interacts with	"4_all_Assembly_Contig_2" (.) "AF326766.2"
0.0	100.0	interacts with	"4_all_Assembly_Contig_2" (.) "4_all_Assembly_Contig_2"	false	interacts with	"4_all_Assembly_Contig_2" (.) "4_all_Assembly_Contig_2"
8.22E-155	90.141	interacts with	"4_all_Assembly_Contig_2" (.) "4_all_Assembly_Contig_2"	false	interacts with	"4_all_Assembly_Contig_2" (.) "4_all_Assembly_Contig_2"
2.91E-13	88.333	interacts with	"AY426531.1" (.) "13_all_Assembly_Contig_1"	false	interacts with	"AY426531.1" (.) "13_all_Assembly_Contig_1"
3.66E-32	76.0	interacts with	"AY426531.1" (.) "13_all_Assembly_Contig_1"	false	interacts with	"AY426531.1" (.) "13_all_Assembly_Contig_1"
4.84E-16	84.091	interacts with	"AY426531.1" (.) "35_all_Assembly_Contig_1"	false	interacts with	"AY426531.1" (.) "35_all_Assembly_Contig_1"
3.66E-32	76.0	interacts with	"AY426531.1" (.) "35_all_Assembly_Contig_1"	false	interacts with	"AY426531.1" (.) "35_all_Assembly_Contig_1"
6.05E-40	76.976	interacts with	"AY426531.1" (.) "FJ445111.1"	false	interacts with	"AY426531.1" (.) "FJ445111.1"
5.79E-70	84.644	interacts with	"AY426531.1" (.) "27_all_Assembly_Contig_1"	false	interacts with	"AY426531.1" (.) "27_all_Assembly_Contig_1"
5.79E-70	76.311	interacts with	"AY426531.1" (.) "AF363453.1"	false	interacts with	"AY426531.1" (.) "AF363453.1"
1.6E-75	75.629	interacts with	"AY426531.1" (.) "AY421760.1"	false	interacts with	"AY426531.1" (.) "AY421760.1"
4.74E-31	79.188	interacts with	"AY426531.1" (.) "21_all_Assembly_Contig_1"	false	interacts with	"AY426531.1" (.) "21_all_Assembly_Contig_1"
2.81E-38	86.62	interacts with	"AY426531.1" (.) "21_all_Assembly_Contig_1"	false	interacts with	"AY426531.1" (.) "21_all_Assembly_Contig_1"
7.34E-84	87.132	interacts with	"AY426531.1" (.) "21_all_Assembly_Contig_1"	false	interacts with	"AY426531.1" (.) "21_all_Assembly_Contig_1"
1.3E-41	80.841	interacts with	"AY426531.1" (.) "21_all_Assembly_Contig_2"	false	interacts with	"AY426531.1" (.) "21_all_Assembly_Contig_2"
7.34E-84	80.964	interacts with	"AY426531.1" (.) "21_all_Assembly_Contig_2"	false	interacts with	"AY426531.1" (.) "21_all_Assembly_Contig_2"
5.67E-85	76.526	interacts with	"AY426531.1" (.) "AF326766.2"	false	interacts with	"AY426531.1" (.) "AF326766.2"
7.29E-89	76.923	interacts with	"AY426531.1" (.) "NC_038307.1"	false	interacts with	"AY426531.1" (.) "NC_038307.1"
4.32E-96	83.684	interacts with	"AY426531.1" (.) "39_all_Assembly_Contig_2"	false	interacts with	"AY426531.1" (.) "39_all_Assembly_Contig_2"
1.97E-109	85.34	interacts with	"AY426531.1" (.) "22_all_Assembly_Contig_2"	false	interacts with	"AY426531.1" (.) "22_all_Assembly_Contig_2"
3.27E-112	84.962	interacts with	"AY426531.1" (.) "22_all_Assembly_Contig_1"	false	interacts with	"AY426531.1" (.) "22_all_Assembly_Contig_1"
7.03E-114	80.718	interacts with	"AY426531.1" (.) "5_all_Assembly_Contig_2"	false	interacts with	"AY426531.1" (.) "5_all_Assembly_Contig_2"
1.45E-145	82.051	interacts with	"AY426531.1" (.) "V01149.1"	false	interacts with	"AY426531.1" (.) "V01149.1"
7.99E-24	71.888	interacts with	"AY426531.1" (.) "KU587555.1"	false	interacts with	"AY426531.1" (.) "KU587555.1"
2.22E-24	76.151	interacts with	"AY426531.1" (.) "7_all_Assembly_Contig_2"	false	interacts with	"AY426531.1" (.) "7_all_Assembly_Contig_2"
3.69E-27	76.4	interacts with	"AY426531.1" (.) "32_all_Assembly_2_Contig_2"	false	interacts with	"AY426531.1" (.) "32_all_Assembly_2_Contig_2"
1.12E-146	81.92	interacts with	"AY426531.1" (.) "4_all_Assembly_Contig_2"	false	interacts with	"AY426531.1" (.) "4_all_Assembly_Contig_2"
1.44E-150	82.516	interacts with	"AY426531.1" (.) "20_all_Assembly_Contig_2"	false	interacts with	"AY426531.1" (.) "20_all_Assembly_Contig_2"
0.0	100.0	interacts with	"AY426531.1" (.) "AY426531.1"	false	interacts with	"AY426531.1" (.) "AY426531.1"
3.67E-32	76.316	interacts with	"AF363453.1" (.) "35_all_Assembly_Contig_1"	false	interacts with	"AF363453.1" (.) "35_all_Assembly_Contig_1"
1.31E-36	75.758	interacts with	"AF363453.1" (.) "21_all_Assembly_Contig_2"	false	interacts with	"AF363453.1" (.) "21_all_Assembly_Contig_2"
1.0E-47	79.225	interacts with	"AF363453.1" (.) "27_all_Assembly_Contig_1"	false	interacts with	"AF363453.1" (.) "27_all_Assembly_Contig_1"
2.21E-29	86.207	interacts with	"AF363453.1" (.) "21_all_Assembly_Contig_1"	false	interacts with	"AF363453.1" (.) "21_all_Assembly_Contig_1"
4.62E-51	79.93	interacts with	"AF363453.1" (.) "21_all_Assembly_Contig_1"	false	interacts with	"AF363453.1" (.) "21_all_Assembly_Contig_1"
1.69E-40	74.074	interacts with	"AF363453.1" (.) "KU587555.1"	false	interacts with	"AF363453.1" (.) "KU587555.1"
1.72E-25	80.952	interacts with	"AF363453.1" (.) "7_all_Assembly_Contig_2"	false	interacts with	"AF363453.1" (.) "7_all_Assembly_Contig_2"
3.7E-27	81.046	interacts with	"AF363453.1" (.) "32_all_Assembly_2_Contig_2"	false	interacts with	"AF363453.1" (.) "32_all_Assembly_2_Contig_2"
2.26E-14	87.5	interacts with	"AF363453.1" (.) "13_all_Assembly_Contig_1"	false	interacts with	"AF363453.1" (.) "13_all_Assembly_Contig_1"
3.67E-32	76.316	interacts with	"AF363453.1" (.) "13_all_Assembly_Contig_1"	false	interacts with	"AF363453.1" (.) "13_all_Assembly_Contig_1"
2.9E-18	84.884	interacts with	"AF363453.1" (.) "35_all_Assembly_Contig_1"	false	interacts with	"AF363453.1" (.) "35_all_Assembly_Contig_1"
1.65E-55	76.611	interacts with	"AF363453.1" (.) "22_all_Assembly_Contig_1"	false	interacts with	"AF363453.1" (.) "22_all_Assembly_Contig_1"
4.59E-56	80.0	interacts with	"AF363453.1" (.) "22_all_Assembly_Contig_2"	false	interacts with	"AF363453.1" (.) "22_all_Assembly_Contig_2"
9.86E-58	76.017	interacts with	"AF363453.1" (.) "5_all_Assembly_Contig_2"	false	interacts with	"AF363453.1" (.) "5_all_Assembly_Contig_2"
5.81E-70	76.225	interacts with	"AF363453.1" (.) "AY426531.1"	false	interacts with	"AF363453.1" (.) "AY426531.1"
2.68E-73	79.5	interacts with	"AF363453.1" (.) "39_all_Assembly_Contig_2"	false	interacts with	"AF363453.1" (.) "39_all_Assembly_Contig_2"
7.46E-74	79.087	interacts with	"AF363453.1" (.) "V01149.1"	false	interacts with	"AF363453.1" (.) "V01149.1"
4.46E-76	76.214	interacts with	"AF363453.1" (.) "20_all_Assembly_Contig_2"	false	interacts with	"AF363453.1" (.) "20_all_Assembly_Contig_2"
7.41E-79	76.441	interacts with	"AF363453.1" (.) "4_all_Assembly_Contig_2"	false	interacts with	"AF363453.1" (.) "4_all_Assembly_Contig_2"
2.0E-99	78.475	interacts with	"AF363453.1" (.) "AF326766.2"	false	interacts with	"AF363453.1" (.) "AF326766.2"
2.24E-19	93.443	interacts with	"AF363453.1" (.) "AY421760.1"	false	interacts with	"AF363453.1" (.) "AY421760.1"
9.25E-103	78.767	interacts with	"AF363453.1" (.) "AY421760.1"	false	interacts with	"AF363453.1" (.) "AY421760.1"
1.17E-116	80.069	interacts with	"AF363453.1" (.) "NC_038307.1"	false	interacts with	"AF363453.1" (.) "NC_038307.1"
0.0	100.0	interacts with	"AF363453.1" (.) "AF363453.1"	false	interacts with	"AF363453.1" (.) "AF363453.1"
4.25E-20	76.02	interacts with	"39_all_Assembly_Contig_2" (.) "FJ445111.1"	false	interacts with	"39_all_Assembly_Contig_2" (.) "FJ445111.1"
5.46E-24	75.527	interacts with	"39_all_Assembly_Contig_2" (.) "7_all_Assembly_Contig_2"	false	interacts with	"39_all_Assembly_Contig_2" (.) "7_all_Assembly_Contig_2"
9.08E-27	75.806	interacts with	"39_all_Assembly_Contig_2" (.) "32_all_Assembly_2_Contig_2"	false	interacts with	"39_all_Assembly_Contig_2" (.) "32_all_Assembly_2_Contig_2"
5.39E-34	74.772	interacts with	"39_all_Assembly_Contig_2" (.) "KU587555.1"	false	interacts with	"39_all_Assembly_Contig_2" (.) "KU587555.1"
9.27E-12	95.0	interacts with	"39_all_Assembly_Contig_2" (.) "13_all_Assembly_Contig_1"	false	interacts with	"39_all_Assembly_Contig_2" (.) "13_all_Assembly_Contig_1"
1.16E-35	74.79	interacts with	"39_all_Assembly_Contig_2" (.) "13_all_Assembly_Contig_1"	false	interacts with	"39_all_Assembly_Contig_2" (.) "13_all_Assembly_Contig_1"
9.27E-12	91.304	interacts with	"39_all_Assembly_Contig_2" (.) "35_all_Assembly_Contig_1"	false	interacts with	"39_all_Assembly_Contig_2" (.) "35_all_Assembly_Contig_1"
1.16E-35	76.174	interacts with	"39_all_Assembly_Contig_2" (.) "35_all_Assembly_Contig_1"	false	interacts with	"39_all_Assembly_Contig_2" (.) "35_all_Assembly_Contig_1"
5.16E-64	78.889	interacts with	"39_all_Assembly_Contig_2" (.) "AY421760.1"	false	interacts with	"39_all_Assembly_Contig_2" (.) "AY421760.1"
1.44E-64	77.805	interacts with	"39_all_Assembly_Contig_2" (.) "NC_038307.1"	false	interacts with	"39_all_Assembly_Contig_2" (.) "NC_038307.1"
1.42E-74	79.5	interacts with	"39_all_Assembly_Contig_2" (.) "AF363453.1"	false	interacts with	"39_all_Assembly_Contig_2" (.) "AF363453.1"
5.02E-84	80.788	interacts with	"39_all_Assembly_Contig_2" (.) "AF326766.2"	false	interacts with	"39_all_Assembly_Contig_2" (.) "AF326766.2"
8.34E-87	88.933	interacts with	"39_all_Assembly_Contig_2" (.) "21_all_Assembly_Contig_2"	false	interacts with	"39_all_Assembly_Contig_2" (.) "21_all_Assembly_Contig_2"
3.09E-66	87.037	interacts with	"39_all_Assembly_Contig_2" (.) "27_all_Assembly_Contig_1"	false	interacts with	"39_all_Assembly_Contig_2" (.) "27_all_Assembly_Contig_1"
2.32E-87	86.879	interacts with	"39_all_Assembly_Contig_2" (.) "27_all_Assembly_Contig_1"	false	interacts with	"39_all_Assembly_Contig_2" (.) "27_all_Assembly_Contig_1"
1.16E-35	83.23	interacts with	"39_all_Assembly_Contig_2" (.) "21_all_Assembly_Contig_1"	false	interacts with	"39_all_Assembly_Contig_2" (.) "21_all_Assembly_Contig_1"
6.45E-88	86.598	interacts with	"39_all_Assembly_Contig_2" (.) "21_all_Assembly_Contig_1"	false	interacts with	"39_all_Assembly_Contig_2" (.) "21_all_Assembly_Contig_1"
2.29E-97	83.684	interacts with	"39_all_Assembly_Contig_2" (.) "AY426531.1"	false	interacts with	"39_all_Assembly_Contig_2" (.) "AY426531.1"
8.05E-112	85.233	interacts with	"39_all_Assembly_Contig_2" (.) "5_all_Assembly_Contig_2"	false	interacts with	"39_all_Assembly_Contig_2" (.) "5_all_Assembly_Contig_2"
6.18E-118	85.714	interacts with	"39_all_Assembly_Contig_2" (.) "22_all_Assembly_Contig_2"	false	interacts with	"39_all_Assembly_Contig_2" (.) "22_all_Assembly_Contig_2"
1.03E-120	85.749	interacts with	"39_all_Assembly_Contig_2" (.) "22_all_Assembly_Contig_1"	false	interacts with	"39_all_Assembly_Contig_2" (.) "22_all_Assembly_Contig_1"
1.69E-128	86.7	interacts with	"39_all_Assembly_Contig_2" (.) "20_all_Assembly_Contig_2"	false	interacts with	"39_all_Assembly_Contig_2" (.) "20_all_Assembly_Contig_2"
2.72E-156	90.887	interacts with	"39_all_Assembly_Contig_2" (.) "V01149.1"	false	interacts with	"39_all_Assembly_Contig_2" (.) "V01149.1"
0.0	99.506	interacts with	"39_all_Assembly_Contig_2" (.) "4_all_Assembly_Contig_2"	false	interacts with	"39_all_Assembly_Contig_2" (.) "4_all_Assembly_Contig_2"
0.0	100.0	interacts with	"39_all_Assembly_Contig_2" (.) "39_all_Assembly_Contig_2"	false	interacts with	"39_all_Assembly_Contig_2" (.) "39_all_Assembly_Contig_2"
1.9E-118	85.396	interacts with	"22_all_Assembly_Contig_2" (.) "4_all_Assembly_Contig_2"	false	interacts with	"22_all_Assembly_Contig_2" (.) "4_all_Assembly_Contig_2"
2.59E-77	90.233	interacts with	"22_all_Assembly_Contig_2" (.) "27_all_Assembly_Contig_1"	false	interacts with	"22_all_Assembly_Contig_2" (.) "27_all_Assembly_Contig_1"
1.15E-110	85.638	interacts with	"22_all_Assembly_Contig_2" (.) "AY426531.1"	false	interacts with	"22_all_Assembly_Contig_2" (.) "AY426531.1"
6.82E-118	85.714	interacts with	"22_all_Assembly_Contig_2" (.) "39_all_Assembly_Contig_2"	false	interacts with	"22_all_Assembly_Contig_2" (.) "39_all_Assembly_Contig_2"
1.12E-130	87.376	interacts with	"22_all_Assembly_Contig_2" (.) "V01149.1"	false	interacts with	"22_all_Assembly_Contig_2" (.) "V01149.1"
6.58E-143	89.922	interacts with	"22_all_Assembly_Contig_2" (.) "5_all_Assembly_Contig_2"	false	interacts with	"22_all_Assembly_Contig_2" (.) "5_all_Assembly_Contig_2"
1.47E-119	91.857	interacts with	"22_all_Assembly_Contig_2" (.) "27_all_Assembly_Contig_1"	false	interacts with	"22_all_Assembly_Contig_2" (.) "27_all_Assembly_Contig_1"
4.02E-130	98.092	interacts with	"22_all_Assembly_Contig_2" (.) "21_all_Assembly_Contig_2"	false	interacts with	"22_all_Assembly_Contig_2" (.) "21_all_Assembly_Contig_2"
3.38E-71	82.109	interacts with	"22_all_Assembly_Contig_2" (.) "AY421760.1"	false	interacts with	"22_all_Assembly_Contig_2" (.) "AY421760.1"
3.38E-71	78.765	interacts with	"22_all_Assembly_Contig_2" (.) "NC_038307.1"	false	interacts with	"22_all_Assembly_Contig_2" (.) "NC_038307.1"
4.28E-85	80.732	interacts with	"22_all_Assembly_Contig_2" (.) "AF326766.2"	false	interacts with	"22_all_Assembly_Contig_2" (.) "AF326766.2"
4.63E-30	74.107	interacts with	"22_all_Assembly_Contig_2" (.) "KU587555.1"	false	interacts with	"22_all_Assembly_Contig_2" (.) "KU587555.1"
2.14E-33	75.85	interacts with	"22_all_Assembly_Contig_2" (.) "DQ473485.1"	false	interacts with	"22_all_Assembly_Contig_2" (.) "DQ473485.1"
1.28E-35	78.298	interacts with	"22_all_Assembly_Contig_2" (.) "7_all_Assembly_Contig_2"	false	interacts with	"22_all_Assembly_Contig_2" (.) "7_all_Assembly_Contig_2"
3.55E-36	75.987	interacts with	"22_all_Assembly_Contig_2" (.) "FJ445111.1"	false	interacts with	"22_all_Assembly_Contig_2" (.) "FJ445111.1"
2.12E-38	78.455	interacts with	"22_all_Assembly_Contig_2" (.) "32_all_Assembly_2_Contig_2"	false	interacts with	"22_all_Assembly_Contig_2" (.) "32_all_Assembly_2_Contig_2"
4.56E-40	77.143	interacts with	"22_all_Assembly_Contig_2" (.) "EF077279.1"	false	interacts with	"22_all_Assembly_Contig_2" (.) "EF077279.1"
6.11E-14	97.561	interacts with	"22_all_Assembly_Contig_2" (.) "13_all_Assembly_Contig_1"	false	interacts with	"22_all_Assembly_Contig_2" (.) "13_all_Assembly_Contig_1"
1.26E-45	78.547	interacts with	"22_all_Assembly_Contig_2" (.) "13_all_Assembly_Contig_1"	false	interacts with	"22_all_Assembly_Contig_2" (.) "13_all_Assembly_Contig_1"
1.31E-15	82.418	interacts with	"22_all_Assembly_Contig_2" (.) "35_all_Assembly_Contig_1"	false	interacts with	"22_all_Assembly_Contig_2" (.) "35_all_Assembly_Contig_1"
1.26E-45	78.547	interacts with	"22_all_Assembly_Contig_2" (.) "35_all_Assembly_Contig_1"	false	interacts with	"22_all_Assembly_Contig_2" (.) "35_all_Assembly_Contig_1"
2.67E-57	80.0	interacts with	"22_all_Assembly_Contig_2" (.) "AF363453.1"	false	interacts with	"22_all_Assembly_Contig_2" (.) "AF363453.1"
3.88E-155	90.842	interacts with	"22_all_Assembly_Contig_2" (.) "20_all_Assembly_Contig_2"	false	interacts with	"22_all_Assembly_Contig_2" (.) "20_all_Assembly_Contig_2"
2.59E-77	98.726	interacts with	"22_all_Assembly_Contig_2" (.) "21_all_Assembly_Contig_1"	false	interacts with	"22_all_Assembly_Contig_2" (.) "21_all_Assembly_Contig_1"
6.35E-168	98.193	interacts with	"22_all_Assembly_Contig_2" (.) "21_all_Assembly_Contig_1"	false	interacts with	"22_all_Assembly_Contig_2" (.) "21_all_Assembly_Contig_1"
0.0	99.551	interacts with	"22_all_Assembly_Contig_2" (.) "22_all_Assembly_Contig_1"	false	interacts with	"22_all_Assembly_Contig_2" (.) "22_all_Assembly_Contig_1"
0.0	100.0	interacts with	"22_all_Assembly_Contig_2" (.) "22_all_Assembly_Contig_2"	false	interacts with	"22_all_Assembly_Contig_2" (.) "22_all_Assembly_Contig_2"
1.57E-80	91.121	interacts with	"27_all_Assembly_Contig_1" (.) "21_all_Assembly_Contig_2"	false	interacts with	"27_all_Assembly_Contig_1" (.) "21_all_Assembly_Contig_2"
5.78E-65	86.574	interacts with	"27_all_Assembly_Contig_1" (.) "4_all_Assembly_Contig_2"	false	interacts with	"27_all_Assembly_Contig_1" (.) "4_all_Assembly_Contig_2"
1.21E-86	86.316	interacts with	"27_all_Assembly_Contig_1" (.) "4_all_Assembly_Contig_2"	false	interacts with	"27_all_Assembly_Contig_1" (.) "4_all_Assembly_Contig_2"
4.5E-61	96.35	interacts with	"27_all_Assembly_Contig_1" (.) "21_all_Assembly_Contig_2"	false	interacts with	"27_all_Assembly_Contig_1" (.) "21_all_Assembly_Contig_2"
3.36E-87	86.879	interacts with	"27_all_Assembly_Contig_1" (.) "39_all_Assembly_Contig_2"	false	interacts with	"27_all_Assembly_Contig_1" (.) "39_all_Assembly_Contig_2"
1.6E-70	88.372	interacts with	"27_all_Assembly_Contig_1" (.) "V01149.1"	false	interacts with	"27_all_Assembly_Contig_1" (.) "V01149.1"
1.2E-91	87.676	interacts with	"27_all_Assembly_Contig_1" (.) "V01149.1"	false	interacts with	"27_all_Assembly_Contig_1" (.) "V01149.1"
4.47E-66	87.037	interacts with	"27_all_Assembly_Contig_1" (.) "39_all_Assembly_Contig_2"	false	interacts with	"27_all_Assembly_Contig_1" (.) "39_all_Assembly_Contig_2"
5.86E-55	81.818	interacts with	"27_all_Assembly_Contig_1" (.) "AF326766.2"	false	interacts with	"27_all_Assembly_Contig_1" (.) "AF326766.2"
5.78E-65	81.695	interacts with	"27_all_Assembly_Contig_1" (.) "NC_038307.1"	false	interacts with	"27_all_Assembly_Contig_1" (.) "NC_038307.1"
2.67E-68	82.807	interacts with	"27_all_Assembly_Contig_1" (.) "AY421760.1"	false	interacts with	"27_all_Assembly_Contig_1" (.) "AY421760.1"
4.44E-71	85.057	interacts with	"27_all_Assembly_Contig_1" (.) "AY426531.1"	false	interacts with	"27_all_Assembly_Contig_1" (.) "AY426531.1"
2.22E-19	74.089	interacts with	"27_all_Assembly_Contig_1" (.) "DQ473485.1"	false	interacts with	"27_all_Assembly_Contig_1" (.) "DQ473485.1"
1.32E-21	75.587	interacts with	"27_all_Assembly_Contig_1" (.) "FJ445111.1"	false	interacts with	"27_all_Assembly_Contig_1" (.) "FJ445111.1"
6.12E-25	77.0	interacts with	"27_all_Assembly_Contig_1" (.) "KU587555.1"	false	interacts with	"27_all_Assembly_Contig_1" (.) "KU587555.1"
7.86E-29	78.325	interacts with	"27_all_Assembly_Contig_1" (.) "7_all_Assembly_Contig_2"	false	interacts with	"27_all_Assembly_Contig_1" (.) "7_all_Assembly_Contig_2"
1.69E-30	78.469	interacts with	"27_all_Assembly_Contig_1" (.) "32_all_Assembly_2_Contig_2"	false	interacts with	"27_all_Assembly_Contig_1" (.) "32_all_Assembly_2_Contig_2"
3.73E-12	95.122	interacts with	"27_all_Assembly_Contig_1" (.) "13_all_Assembly_Contig_1"	false	interacts with	"27_all_Assembly_Contig_1" (.) "13_all_Assembly_Contig_1"
7.75E-39	78.8	interacts with	"27_all_Assembly_Contig_1" (.) "13_all_Assembly_Contig_1"	false	interacts with	"27_all_Assembly_Contig_1" (.) "13_all_Assembly_Contig_1"
8.03E-14	81.319	interacts with	"27_all_Assembly_Contig_1" (.) "35_all_Assembly_Contig_1"	false	interacts with	"27_all_Assembly_Contig_1" (.) "35_all_Assembly_Contig_1"
7.75E-39	78.8	interacts with	"27_all_Assembly_Contig_1" (.) "35_all_Assembly_Contig_1"	false	interacts with	"27_all_Assembly_Contig_1" (.) "35_all_Assembly_Contig_1"
7.64E-49	79.225	interacts with	"27_all_Assembly_Contig_1" (.) "AF363453.1"	false	interacts with	"27_all_Assembly_Contig_1" (.) "AF363453.1"
7.32E-79	90.654	interacts with	"27_all_Assembly_Contig_1" (.) "22_all_Assembly_Contig_1"	false	interacts with	"27_all_Assembly_Contig_1" (.) "22_all_Assembly_Contig_1"
8.89E-123	92.484	interacts with	"27_all_Assembly_Contig_1" (.) "22_all_Assembly_Contig_1"	false	interacts with	"27_all_Assembly_Contig_1" (.) "22_all_Assembly_Contig_1"
3.53E-52	97.391	interacts with	"27_all_Assembly_Contig_1" (.) "21_all_Assembly_Contig_1"	false	interacts with	"27_all_Assembly_Contig_1" (.) "21_all_Assembly_Contig_1"
1.62E-60	92.405	interacts with	"27_all_Assembly_Contig_1" (.) "21_all_Assembly_Contig_1"	false	interacts with	"27_all_Assembly_Contig_1" (.) "21_all_Assembly_Contig_1"
2.47E-123	94.346	interacts with	"27_all_Assembly_Contig_1" (.) "21_all_Assembly_Contig_1"	false	interacts with	"27_all_Assembly_Contig_1" (.) "21_all_Assembly_Contig_1"
3.31E-97	95.794	interacts with	"27_all_Assembly_Contig_1" (.) "5_all_Assembly_Contig_2"	false	interacts with	"27_all_Assembly_Contig_1" (.) "5_all_Assembly_Contig_2"
6.87E-124	96.591	interacts with	"27_all_Assembly_Contig_1" (.) "5_all_Assembly_Contig_2"	false	interacts with	"27_all_Assembly_Contig_1" (.) "5_all_Assembly_Contig_2"
9.14E-103	97.196	interacts with	"27_all_Assembly_Contig_1" (.) "20_all_Assembly_Contig_2"	false	interacts with	"27_all_Assembly_Contig_1" (.) "20_all_Assembly_Contig_2"
8.76E-133	92.025	interacts with	"27_all_Assembly_Contig_1" (.) "20_all_Assembly_Contig_2"	false	interacts with	"27_all_Assembly_Contig_1" (.) "20_all_Assembly_Contig_2"
7.58E-54	100.0	interacts with	"27_all_Assembly_Contig_1" (.) "27_all_Assembly_Contig_1"	false	interacts with	"27_all_Assembly_Contig_1" (.) "27_all_Assembly_Contig_1"
7.58E-54	100.0	interacts with	"27_all_Assembly_Contig_1" (.) "27_all_Assembly_Contig_1"	false	interacts with	"27_all_Assembly_Contig_1" (.) "27_all_Assembly_Contig_1"
3.41E-77	90.233	interacts with	"27_all_Assembly_Contig_1" (.) "22_all_Assembly_Contig_2"	false	interacts with	"27_all_Assembly_Contig_1" (.) "22_all_Assembly_Contig_2"
1.92E-119	91.857	interacts with	"27_all_Assembly_Contig_1" (.) "22_all_Assembly_Contig_2"	false	interacts with	"27_all_Assembly_Contig_1" (.) "22_all_Assembly_Contig_2"
0.0	100.0	interacts with	"27_all_Assembly_Contig_1" (.) "27_all_Assembly_Contig_1"	false	interacts with	"27_all_Assembly_Contig_1" (.) "27_all_Assembly_Contig_1"
6.25E-20	78.065	interacts with	"AY421760.1" (.) "DQ473485.1"	false	interacts with	"AY421760.1" (.) "DQ473485.1"
3.73E-22	75.566	interacts with	"AY421760.1" (.) "7_all_Assembly_Contig_2"	false	interacts with	"AY421760.1" (.) "7_all_Assembly_Contig_2"
2.23E-24	75.309	interacts with	"AY421760.1" (.) "32_all_Assembly_2_Contig_2"	false	interacts with	"AY421760.1" (.) "32_all_Assembly_2_Contig_2"
7.96E-29	81.132	interacts with	"AY421760.1" (.) "21_all_Assembly_Contig_2"	false	interacts with	"AY421760.1" (.) "21_all_Assembly_Contig_2"
1.31E-36	78.298	interacts with	"AY421760.1" (.) "32_all_Assembly_2_Contig_1"	false	interacts with	"AY421760.1" (.) "32_all_Assembly_2_Contig_1"
2.26E-14	88.71	interacts with	"AY421760.1" (.) "13_all_Assembly_Contig_1"	false	interacts with	"AY421760.1" (.) "13_all_Assembly_Contig_1"
1.02E-37	76.61	interacts with	"AY421760.1" (.) "13_all_Assembly_Contig_1"	false	interacts with	"AY421760.1" (.) "13_all_Assembly_Contig_1"
3.76E-17	86.076	interacts with	"AY421760.1" (.) "35_all_Assembly_Contig_1"	false	interacts with	"AY421760.1" (.) "35_all_Assembly_Contig_1"
1.02E-37	76.61	interacts with	"AY421760.1" (.) "35_all_Assembly_Contig_1"	false	interacts with	"AY421760.1" (.) "35_all_Assembly_Contig_1"
6.25E-20	90.278	interacts with	"AY421760.1" (.) "13_all_Assembly_Contig_2"	false	interacts with	"AY421760.1" (.) "13_all_Assembly_Contig_2"
1.29E-51	78.618	interacts with	"AY421760.1" (.) "13_all_Assembly_Contig_2"	false	interacts with	"AY421760.1" (.) "13_all_Assembly_Contig_2"
4.83E-21	84.0	interacts with	"AY421760.1" (.) "35_all_Assembly_Contig_2"	false	interacts with	"AY421760.1" (.) "35_all_Assembly_Contig_2"
1.29E-51	78.502	interacts with	"AY421760.1" (.) "35_all_Assembly_Contig_2"	false	interacts with	"AY421760.1" (.) "35_all_Assembly_Contig_2"
2.77E-53	78.71	interacts with	"AY421760.1" (.) "7_all_Assembly_Contig_1"	false	interacts with	"AY421760.1" (.) "7_all_Assembly_Contig_1"
9.81E-63	78.889	interacts with	"AY421760.1" (.) "39_all_Assembly_Contig_2"	false	interacts with	"AY421760.1" (.) "39_all_Assembly_Contig_2"
3.5E-67	82.807	interacts with	"AY421760.1" (.) "27_all_Assembly_Contig_1"	false	interacts with	"AY421760.1" (.) "27_all_Assembly_Contig_1"
5.82E-70	82.109	interacts with	"AY421760.1" (.) "22_all_Assembly_Contig_2"	false	interacts with	"AY421760.1" (.) "22_all_Assembly_Contig_2"
1.25E-71	82.484	interacts with	"AY421760.1" (.) "22_all_Assembly_Contig_1"	false	interacts with	"AY421760.1" (.) "22_all_Assembly_Contig_1"
1.7E-35	84.076	interacts with	"AY421760.1" (.) "21_all_Assembly_Contig_1"	false	interacts with	"AY421760.1" (.) "21_all_Assembly_Contig_1"
3.48E-72	83.849	interacts with	"AY421760.1" (.) "21_all_Assembly_Contig_1"	false	interacts with	"AY421760.1" (.) "21_all_Assembly_Contig_1"
1.61E-75	75.629	interacts with	"AY421760.1" (.) "AY426531.1"	false	interacts with	"AY421760.1" (.) "AY426531.1"
4.47E-76	79.5	interacts with	"AY421760.1" (.) "5_all_Assembly_Contig_2"	false	interacts with	"AY421760.1" (.) "5_all_Assembly_Contig_2"
5.66E-90	76.32	interacts with	"AY421760.1" (.) "4_all_Assembly_Contig_2"	false	interacts with	"AY421760.1" (.) "4_all_Assembly_Contig_2"
7.27E-94	76.667	interacts with	"AY421760.1" (.) "AF326766.2"	false	interacts with	"AY421760.1" (.) "AF326766.2"
1.21E-96	77.223	interacts with	"AY421760.1" (.) "20_all_Assembly_Contig_2"	false	interacts with	"AY421760.1" (.) "20_all_Assembly_Contig_2"
6.16E-30	74.763	interacts with	"AY421760.1" (.) "V01149.1"	false	interacts with	"AY421760.1" (.) "V01149.1"
3.36E-97	77.225	interacts with	"AY421760.1" (.) "V01149.1"	false	interacts with	"AY421760.1" (.) "V01149.1"
2.25E-19	93.443	interacts with	"AY421760.1" (.) "AF363453.1"	false	interacts with	"AY421760.1" (.) "AF363453.1"
9.27E-103	78.767	interacts with	"AY421760.1" (.) "AF363453.1"	false	interacts with	"AY421760.1" (.) "AF363453.1"
0.0	87.896	interacts with	"AY421760.1" (.) "NC_038307.1"	false	interacts with	"AY421760.1" (.) "NC_038307.1"
0.0	100.0	interacts with	"AY421760.1" (.) "AY421760.1"	false	interacts with	"AY421760.1" (.) "AY421760.1"
7.32E-89	76.887	interacts with	"NC_038307.1" (.) "AY426531.1"	false	interacts with	"NC_038307.1" (.) "AY426531.1"
2.61E-93	76.947	interacts with	"NC_038307.1" (.) "20_all_Assembly_Contig_2"	false	interacts with	"NC_038307.1" (.) "20_all_Assembly_Contig_2"
1.17E-116	80.069	interacts with	"NC_038307.1" (.) "AF363453.1"	false	interacts with	"NC_038307.1" (.) "AF363453.1"
3.26E-117	78.723	interacts with	"NC_038307.1" (.) "AF326766.2"	false	interacts with	"NC_038307.1" (.) "AF326766.2"
0.0	87.896	interacts with	"NC_038307.1" (.) "AY421760.1"	false	interacts with	"NC_038307.1" (.) "AY421760.1"
0.0	100.0	interacts with	"NC_038307.1" (.) "NC_038307.1"	false	interacts with	"NC_038307.1" (.) "NC_038307.1"
2.25E-19	76.5	interacts with	"NC_038307.1" (.) "FJ445111.1"	false	interacts with	"NC_038307.1" (.) "FJ445111.1"
4.79E-26	76.549	interacts with	"NC_038307.1" (.) "7_all_Assembly_Contig_2"	false	interacts with	"NC_038307.1" (.) "7_all_Assembly_Contig_2"
7.97E-29	76.423	interacts with	"NC_038307.1" (.) "32_all_Assembly_2_Contig_2"	false	interacts with	"NC_038307.1" (.) "32_all_Assembly_2_Contig_2"
1.31E-36	77.308	interacts with	"NC_038307.1" (.) "21_all_Assembly_Contig_2"	false	interacts with	"NC_038307.1" (.) "21_all_Assembly_Contig_2"
1.05E-12	87.097	interacts with	"NC_038307.1" (.) "13_all_Assembly_Contig_1"	false	interacts with	"NC_038307.1" (.) "13_all_Assembly_Contig_1"
1.02E-37	76.689	interacts with	"NC_038307.1" (.) "13_all_Assembly_Contig_1"	false	interacts with	"NC_038307.1" (.) "13_all_Assembly_Contig_1"
1.05E-17	84.884	interacts with	"NC_038307.1" (.) "35_all_Assembly_Contig_1"	false	interacts with	"NC_038307.1" (.) "35_all_Assembly_Contig_1"
1.02E-37	76.689	interacts with	"NC_038307.1" (.) "35_all_Assembly_Contig_1"	false	interacts with	"NC_038307.1" (.) "35_all_Assembly_Contig_1"
1.35E-16	96.0	interacts with	"NC_038307.1" (.) "39_all_Assembly_Contig_1"	false	interacts with	"NC_038307.1" (.) "39_all_Assembly_Contig_1"
2.15E-49	74.603	interacts with	"NC_038307.1" (.) "39_all_Assembly_Contig_1"	false	interacts with	"NC_038307.1" (.) "39_all_Assembly_Contig_1"
4.56E-61	77.307	interacts with	"NC_038307.1" (.) "5_all_Assembly_Contig_2"	false	interacts with	"NC_038307.1" (.) "5_all_Assembly_Contig_2"
2.73E-63	77.916	interacts with	"NC_038307.1" (.) "39_all_Assembly_Contig_2"	false	interacts with	"NC_038307.1" (.) "39_all_Assembly_Contig_2"
4.76E-31	85.714	interacts with	"NC_038307.1" (.) "21_all_Assembly_Contig_1"	false	interacts with	"NC_038307.1" (.) "21_all_Assembly_Contig_1"
7.58E-64	81.911	interacts with	"NC_038307.1" (.) "21_all_Assembly_Contig_1"	false	interacts with	"NC_038307.1" (.) "21_all_Assembly_Contig_1"
7.58E-64	81.695	interacts with	"NC_038307.1" (.) "27_all_Assembly_Contig_1"	false	interacts with	"NC_038307.1" (.) "27_all_Assembly_Contig_1"
5.82E-70	78.765	interacts with	"NC_038307.1" (.) "22_all_Assembly_Contig_2"	false	interacts with	"NC_038307.1" (.) "22_all_Assembly_Contig_2"
1.25E-71	78.571	interacts with	"NC_038307.1" (.) "22_all_Assembly_Contig_1"	false	interacts with	"NC_038307.1" (.) "22_all_Assembly_Contig_1"
2.05E-84	75.648	interacts with	"NC_038307.1" (.) "V01149.1"	false	interacts with	"NC_038307.1" (.) "V01149.1"
2.63E-88	76.241	interacts with	"NC_038307.1" (.) "4_all_Assembly_Contig_2"	false	interacts with	"NC_038307.1" (.) "4_all_Assembly_Contig_2"
1.13E-13	97.561	interacts with	"21_all_Assembly_Contig_1" (.) "13_all_Assembly_Contig_1"	false	interacts with	"21_all_Assembly_Contig_1" (.) "13_all_Assembly_Contig_1"
8.42E-40	78.656	interacts with	"21_all_Assembly_Contig_1" (.) "13_all_Assembly_Contig_1"	false	interacts with	"21_all_Assembly_Contig_1" (.) "13_all_Assembly_Contig_1"
2.42E-15	82.418	interacts with	"21_all_Assembly_Contig_1" (.) "35_all_Assembly_Contig_1"	false	interacts with	"21_all_Assembly_Contig_1" (.) "35_all_Assembly_Contig_1"
8.42E-40	78.656	interacts with	"21_all_Assembly_Contig_1" (.) "35_all_Assembly_Contig_1"	false	interacts with	"21_all_Assembly_Contig_1" (.) "35_all_Assembly_Contig_1"
3.11E-19	85.057	interacts with	"21_all_Assembly_Contig_1" (.) "EF077279.1"	false	interacts with	"21_all_Assembly_Contig_1" (.) "EF077279.1"
1.81E-41	81.959	interacts with	"21_all_Assembly_Contig_1" (.) "EF077279.1"	false	interacts with	"21_all_Assembly_Contig_1" (.) "EF077279.1"
2.37E-30	86.207	interacts with	"21_all_Assembly_Contig_1" (.) "AF363453.1"	false	interacts with	"21_all_Assembly_Contig_1" (.) "AF363453.1"
4.96E-52	79.522	interacts with	"21_all_Assembly_Contig_1" (.) "AF363453.1"	false	interacts with	"21_all_Assembly_Contig_1" (.) "AF363453.1"
5.1E-32	85.714	interacts with	"21_all_Assembly_Contig_1" (.) "NC_038307.1"	false	interacts with	"21_all_Assembly_Contig_1" (.) "NC_038307.1"
8.13E-65	82.069	interacts with	"21_all_Assembly_Contig_1" (.) "NC_038307.1"	false	interacts with	"21_all_Assembly_Contig_1" (.) "NC_038307.1"
5.07E-37	88.525	interacts with	"21_all_Assembly_Contig_1" (.) "AF326766.2"	false	interacts with	"21_all_Assembly_Contig_1" (.) "AF326766.2"
1.35E-67	82.492	interacts with	"21_all_Assembly_Contig_1" (.) "AF326766.2"	false	interacts with	"21_all_Assembly_Contig_1" (.) "AF326766.2"
1.82E-36	84.076	interacts with	"21_all_Assembly_Contig_1" (.) "AY421760.1"	false	interacts with	"21_all_Assembly_Contig_1" (.) "AY421760.1"
3.73E-73	83.849	interacts with	"21_all_Assembly_Contig_1" (.) "AY421760.1"	false	interacts with	"21_all_Assembly_Contig_1" (.) "AY421760.1"
8.72E-15	97.561	interacts with	"21_all_Assembly_Contig_1" (.) "21_all_Assembly_Contig_2"	false	interacts with	"21_all_Assembly_Contig_1" (.) "21_all_Assembly_Contig_2"
1.04E-73	99.329	interacts with	"21_all_Assembly_Contig_1" (.) "21_all_Assembly_Contig_2"	false	interacts with	"21_all_Assembly_Contig_1" (.) "21_all_Assembly_Contig_2"
5.1E-32	79.0	interacts with	"21_all_Assembly_Contig_1" (.) "AY426531.1"	false	interacts with	"21_all_Assembly_Contig_1" (.) "AY426531.1"
3.03E-39	86.62	interacts with	"21_all_Assembly_Contig_1" (.) "AY426531.1"	false	interacts with	"21_all_Assembly_Contig_1" (.) "AY426531.1"
7.9E-85	87.594	interacts with	"21_all_Assembly_Contig_1" (.) "AY426531.1"	false	interacts with	"21_all_Assembly_Contig_1" (.) "AY426531.1"
2.36E-35	87.805	interacts with	"21_all_Assembly_Contig_1" (.) "39_all_Assembly_Contig_2"	false	interacts with	"21_all_Assembly_Contig_1" (.) "39_all_Assembly_Contig_2"
1.31E-87	86.552	interacts with	"21_all_Assembly_Contig_1" (.) "39_all_Assembly_Contig_2"	false	interacts with	"21_all_Assembly_Contig_1" (.) "39_all_Assembly_Contig_2"
2.36E-35	87.805	interacts with	"21_all_Assembly_Contig_1" (.) "4_all_Assembly_Contig_2"	false	interacts with	"21_all_Assembly_Contig_1" (.) "4_all_Assembly_Contig_2"
1.01E-88	86.149	interacts with	"21_all_Assembly_Contig_1" (.) "4_all_Assembly_Contig_2"	false	interacts with	"21_all_Assembly_Contig_1" (.) "4_all_Assembly_Contig_2"
5.03E-42	85.443	interacts with	"21_all_Assembly_Contig_1" (.) "V01149.1"	false	interacts with	"21_all_Assembly_Contig_1" (.) "V01149.1"
9.93E-104	89.456	interacts with	"21_all_Assembly_Contig_1" (.) "V01149.1"	false	interacts with	"21_all_Assembly_Contig_1" (.) "V01149.1"
6.37E-56	92.0	interacts with	"21_all_Assembly_Contig_1" (.) "5_all_Assembly_Contig_2"	false	interacts with	"21_all_Assembly_Contig_1" (.) "5_all_Assembly_Contig_2"
1.26E-117	94.139	interacts with	"21_all_Assembly_Contig_1" (.) "5_all_Assembly_Contig_2"	false	interacts with	"21_all_Assembly_Contig_1" (.) "5_all_Assembly_Contig_2"
4.96E-52	97.391	interacts with	"21_all_Assembly_Contig_1" (.) "27_all_Assembly_Contig_1"	false	interacts with	"21_all_Assembly_Contig_1" (.) "27_all_Assembly_Contig_1"
2.28E-60	92.405	interacts with	"21_all_Assembly_Contig_1" (.) "27_all_Assembly_Contig_1"	false	interacts with	"21_all_Assembly_Contig_1" (.) "27_all_Assembly_Contig_1"
3.47E-123	94.346	interacts with	"21_all_Assembly_Contig_1" (.) "27_all_Assembly_Contig_1"	false	interacts with	"21_all_Assembly_Contig_1" (.) "27_all_Assembly_Contig_1"
4.93E-57	91.195	interacts with	"21_all_Assembly_Contig_1" (.) "20_all_Assembly_Contig_2"	false	interacts with	"21_all_Assembly_Contig_1" (.) "20_all_Assembly_Contig_2"
7.46E-125	94.138	interacts with	"21_all_Assembly_Contig_1" (.) "20_all_Assembly_Contig_2"	false	interacts with	"21_all_Assembly_Contig_1" (.) "20_all_Assembly_Contig_2"
4.79E-77	98.726	interacts with	"21_all_Assembly_Contig_1" (.) "22_all_Assembly_Contig_2"	false	interacts with	"21_all_Assembly_Contig_1" (.) "22_all_Assembly_Contig_2"
1.17E-167	98.193	interacts with	"21_all_Assembly_Contig_1" (.) "22_all_Assembly_Contig_2"	false	interacts with	"21_all_Assembly_Contig_1" (.) "22_all_Assembly_Contig_2"
1.03E-78	99.363	interacts with	"21_all_Assembly_Contig_1" (.) "22_all_Assembly_Contig_1"	false	interacts with	"21_all_Assembly_Contig_1" (.) "22_all_Assembly_Contig_1"
0.0	98.087	interacts with	"21_all_Assembly_Contig_1" (.) "22_all_Assembly_Contig_1"	false	interacts with	"21_all_Assembly_Contig_1" (.) "22_all_Assembly_Contig_1"
2.21E-80	100.0	interacts with	"21_all_Assembly_Contig_1" (.) "21_all_Assembly_Contig_1"	false	interacts with	"21_all_Assembly_Contig_1" (.) "21_all_Assembly_Contig_1"
2.21E-80	100.0	interacts with	"21_all_Assembly_Contig_1" (.) "21_all_Assembly_Contig_1"	false	interacts with	"21_all_Assembly_Contig_1" (.) "21_all_Assembly_Contig_1"
0.0	100.0	interacts with	"21_all_Assembly_Contig_1" (.) "21_all_Assembly_Contig_1"	false	interacts with	"21_all_Assembly_Contig_1" (.) "21_all_Assembly_Contig_1"
1.84E-31	78.404	interacts with	"21_all_Assembly_Contig_1" (.) "32_all_Assembly_2_Contig_2"	false	interacts with	"21_all_Assembly_Contig_1" (.) "32_all_Assembly_2_Contig_2"
3.94E-33	78.774	interacts with	"21_all_Assembly_Contig_1" (.) "FJ445111.1"	false	interacts with	"21_all_Assembly_Contig_1" (.) "FJ445111.1"
3.16E-9	100.0	interacts with	"21_all_Assembly_Contig_1" (.) "5_all_Assembly_Contig_1"	false	interacts with	"21_all_Assembly_Contig_1" (.) "5_all_Assembly_Contig_1"
5.25E-12	97.368	interacts with	"21_all_Assembly_Contig_1" (.) "39_all_Assembly_Contig_1"	false	interacts with	"21_all_Assembly_Contig_1" (.) "39_all_Assembly_Contig_1"
5.21E-17	83.721	interacts with	"21_all_Assembly_Contig_1" (.) "DQ473485.1"	false	interacts with	"21_all_Assembly_Contig_1" (.) "DQ473485.1"
1.85E-26	75.591	interacts with	"21_all_Assembly_Contig_1" (.) "DQ473485.1"	false	interacts with	"21_all_Assembly_Contig_1" (.) "DQ473485.1"
[truncated: 152 more rows]

## Sheet: SuppFigure1
	variable	Name	SampleID	Description	Site	Consistency	Species	Age	Sex	Group	value	ID	kingdom	order	family	genus	species	Host
[truncated: 3,053 more rows]

## Sheet: SuppFigure2A
SampleID	Name	Description	Site	Consistency	Species	Age	Sex	Group	samples	variable	value	se
[truncated: 240 more rows]

[truncated: 10 more sheets: SuppFigure2B, SuppResults1Fig1A, SuppResults1Fig1B, SuppResults1Figure2A, SuppResults1Figure2B, SuppResultsFigure2C, Table1_questionnaire_legend, Table1_questionnaire_Data, Table1_volunteer_legend, Table1_volunteer_Data]
